# Supplementary material for: The first complete chloroplast genome of Thalictrum fargesii: insights into phylogeny and species identification
Source: Front Plant Sci. 2024 Apr 29;15:1356912. doi: 10.3389/fpls.2024.1356912 (PMC11092384; doi:10.3389/fpls.2024.1356912)
Supplement: Supplementary file 6 [file Table_4.xlsx]

## Sheet: Sheet2
Supplementary Table 4. Distribution and composition of SSRs in cp genome of T. fargesii
SSR nr.	SSR type	SSR	size	start position	end position	gene location	Gene name
52	c*	(A)9	19	111985	112003		miscellaneous
1	p1	(A)10	10	43765	43774	intergenic
2	p1	(T)10	10	45414	45423	gene	pafI
4	p1	(A)11	11	48134	48144	intergenic
5	p1	(T)10	10	48331	48340	intergenic
8	p1	(A)10	10	49876	49885	intergenic
10	p1	(T)10	10	52704	52713	intergenic
11	p1	(T)10	10	55796	55805	intergenic
13	p1	(T)11	11	59868	59878	gene	accD
14	p1	(T)14	14	61958	61971	intergenic
16	p1	(T)10	10	69654	69663	intergenic
17	p1	(T)10	10	70770	70779	intergenic
20	p1	(A)14	14	74858	74871	gene	psbB
27	p1	(T)10	10	80314	80323	gene	rps11
28	p1	(T)11	11	80626	80636	intergenic
32	p1	(A)10	10	81390	81399	gene	rps8
34	p1	(A)13	13	91291	91303	gene	ycf2
36	p1	(A)13	13	91756	91768	gene	ycf2
38	p1	(T)13	13	95027	95039	intergenic
40	p1	(T)11	11	96071	96081	intergenic
41	p1	(T)19	19	96563	96581	gene	ndhB
45	p1	(T)11	11	104592	104602	gene	trnI-GAU
46	p1	(T)13	13	105637	105649	gene	trnA-UGC
47	p1	(T)10	10	108416	108425	gene	rrn23
48	p1	(A)10	10	109806	109815	gene	trnR-ACG
54	p1	(T)10	10	113160	113169	gene	ndhF
56	p1	(T)10	10	114336	114345	intergenic
57	p1	(T)10	10	115323	115332	intergenic
58	p1	(T)10	10	115590	115599	gene	ccsA
60	p1	(A)10	10	116132	116141	gene	ccsA
61	p1	(T)10	10	118779	118788	gene	ndhE
62	p1	(A)11	11	120147	120157	intergenic
63	p1	(A)15	15	125957	125971	gene	ycf1
64	p1	(T)10	10	126995	127004	gene	ycf1
66	p1	(T)10	10	129122	129131	gene	ycf1
6	p2	(AT)5	10	48709	48718	intergenic
7	p2	(TA)6	12	49757	49768	intergenic
9	p2	(AT)5	10	51277	51286	gene	ndhK
12	p2	(AT)6	12	57486	57497	gene	rbcL
15	p2	(TA)5	10	63325	63334	gene	cemA
18	p2	(TA)8	16	70933	70948	gene	rps12
22	p2	(TA)5	10	75909	75918	gene	psbH
24	p2	(TA)5	10	76627	76636	gene	petB
25	p2	(TA)5	10	76646	76655	gene	petB
26	p2	(TA)5	10	77224	77233	gene	petB
29	p2	(AT)6	12	81312	81323	intergenic
30	p2	(TA)5	10	81330	81339	gene	rps8
33	p2	(TA)6	12	91259	91270	gene	ycf2
35	p2	(AT)7	14	91471	91484	gene	ycf2
39	p2	(AT)5	10	95665	95674	intergenic
43	p2	(AT)6	12	101688	101699	intergenic
44	p2	(AT)6	12	104312	104323	gene	trnI-GAU
50	p2	(AT)5	10	111502	111511	gene	ycf1
51	p2	(TA)5	10	111646	111655	gene	ycf1
53	p2	(AT)5	10	112603	112612	gene	ndhF
23	p3	(TTA)4	12	76293	76304	gene	petB
67	p3	(GGT)4	12	135565	135576	gene	trnA-UGC
3	p4	(ATCT)3	12	46975	46986	gene	rps4
19	p4	(ATAA)3	12	74165	74176	gene	prbB
21	p4	(TATT)4	16	75866	75881	gene	psbH
37	p4	(TTTA)3	12	93589	93600	gene	ycf2
49	p4	(CAAA)3	12	110703	110714	intergenic
55	p4	(AAAT)3	12	113937	113948	gene	ndhF
59	p4	(TATT)3	12	116084	116095	gene	ccsA
65	p4	(TTCT)3	12	127140	127151	gene	ycf1
31	p5	(ATATA)3	15	81342	81356	gene	rps8
42	p5	(ATAAT)3	15	99472	99486	gene	rps12
		(AAAG)2	8	111985	112003		miscellaneous
