# Supplementary material for: The first complete chloroplast genome of Thalictrum fargesii: insights into phylogeny and species identification
Source: Front Plant Sci. 2024 Apr 29;15:1356912. doi: 10.3389/fpls.2024.1356912 (PMC11092384; doi:10.3389/fpls.2024.1356912)
Supplement: Supplementary file 7 [file Table_5.xlsx]

## Sheet: Long Repeats
Supplementary Table 5. Distribution and composition of long repeats in cp genome of T. fargesii
Repeat length of the first part	Starting position of the first part	Type of Repeat	Repeat length of the second part	Starting position of the second part	Distance of this repeat	Calculated e-value of this repeat	Gene
26479	85387	P	26479	129442	0	0	none
57	75446	P	57	75446	-3	2.6e-19	none
40	58078	P	40	58078	0	5.66e-15	none
39	44976	F	39	100134	0	2.26e-14	pafI
39	44976	P	39	141135	0	2.26e-14	none
38	14216	F	38	43578	0	9.05e-14	none
41	40046	F	41	42270	-3	4.07e-10	psaB
30	14365	P	30	114567	0	5.93e-09	none
36	1524	P	36	1524	-2	8.21e-09	none
32	64890	P	32	64933	-1	3.56e-08	none
31	78968	P	31	78968	-1	1.38e-07	none
32	8218	P	32	8218	-2	1.65e-06	none
31	92693	F	31	92711	-2	6.21e-06	ycf2
31	92693	P	31	148566	-2	6.21e-06	ycf2
31	92711	P	31	148584	-2	6.21e-06	ycf2
31	148566	F	31	148584	-2	6.21e-06	ycf2
33	92717	F	33	92738	-3	1.37e-05	ycf2
33	92717	P	33	148537	-3	1.37e-05	ycf2
33	92738	P	33	148558	-3	1.37e-05	ycf2
33	148537	F	33	148558	-3	1.37e-05	ycf2
30	4287	F	30	29871	-2	2.32e-05	none
30	8267	P	30	46378	-2	2.32e-05	trnS-GCU
30	83005	R	30	83005	-2	2.32e-05	rpl16
30	33009	P	30	37675	-3	0.00065	none
30	33588	F	30	37694	-3	0.00065	none
30	36798	P	30	46380	-3	0.00065	none
30	115923	P	30	115933	-3	0.00065	ccsA
