# Supplementary material for: The first complete chloroplast genome of Thalictrum fargesii: insights into phylogeny and species identification
Source: Front Plant Sci. 2024 Apr 29;15:1356912. doi: 10.3389/fpls.2024.1356912 (PMC11092384; doi:10.3389/fpls.2024.1356912)
Supplement: Supplementary file 9 [file Table_7.xlsx]

## Sheet: RNA Editings Sites
Supplementary Table 7. Distribution of predicted RNA-editing sites within PGCS in cp genome of T. fargesii
Position	Upstream	Target	Downstream	Score
rps12!30	ATTAAACAACTTATTAGAAA	C	ACAAGACAGCCAATAAAAAA	0.643
rps12!32	TAAACAACTTATTAGAAACA	C	AAGACAGCCAATAAAAAATG	0.083
rps12!37	AACTTATTAGAAACACAAGA	C	AGCCAATAAAAAATGTAACA	0.071
rps12!40	TTATTAGAAACACAAGACAG	C	CAATAAAAAATGTAACAAAA	0.057
rps12!41	TATTAGAAACACAAGACAGC	C	AATAAAAAATGTAACAAAAT	0.676
rps12!56	ACAGCCAATAAAAAATGTAA	C	AAAATCCCCCGCTCTTCGGG	0.053
rps12!62	AATAAAAAATGTAACAAAAT	C	CCCCGCTCTTCGGGGATGTC	0.697
rps12!63	ATAAAAAATGTAACAAAATC	C	CCCGCTCTTCGGGGATGTCC	0.003
rps12!64	TAAAAAATGTAACAAAATCC	C	CCGCTCTTCGGGGATGTCCT	0.115
rps12!65	AAAAAATGTAACAAAATCCC	C	CGCTCTTCGGGGATGTCCTC	0.031
rps12!66	AAAAATGTAACAAAATCCCC	C	GCTCTTCGGGGATGTCCTCA	0.283
rps12!68	AAATGTAACAAAATCCCCCG	C	TCTTCGGGGATGTCCTCAGC	0.003
rps12!70	ATGTAACAAAATCCCCCGCT	C	TTCGGGGATGTCCTCAGCGT	0.468
rps12!73	TAACAAAATCCCCCGCTCTT	C	GGGGATGTCCTCAGCGTCGA	0.066
rps12!82	CCCCCGCTCTTCGGGGATGT	C	CTCAGCGTCGAGGAACATGT	0.004
rps12!83	CCCCGCTCTTCGGGGATGTC	C	TCAGCGTCGAGGAACATGTA	0.159
rps12!85	CCGCTCTTCGGGGATGTCCT	C	AGCGTCGAGGAACATGTACT	0.012
rps12!88	CTCTTCGGGGATGTCCTCAG	C	GTCGAGGAACATGTACTAGG	0
rps12!91	TTCGGGGATGTCCTCAGCGT	C	GAGGAACATGTACTAGGGTG	0.008
rps12!98	ATGTCCTCAGCGTCGAGGAA	C	ATGTACTAGGGTGTATACTA	0
rps12!104	TCAGCGTCGAGGAACATGTA	C	TAGGGTGTATACTATCACCC	0.027
rps12!116	AACATGTACTAGGGTGTATA	C	TATCACCCCCAAAAAACCAA	0.014
rps12!120	TGTACTAGGGTGTATACTAT	C	ACCCCCAAAAAACCAAACTC	0.005
rps12!122	TACTAGGGTGTATACTATCA	C	CCCCAAAAAACCAAACTCTG	0.572
rps12!123	ACTAGGGTGTATACTATCAC	C	CCCAAAAAACCAAACTCTGC	0.027
rps12!124	CTAGGGTGTATACTATCACC	C	CCAAAAAACCAAACTCTGCC	0.009
rps12!125	TAGGGTGTATACTATCACCC	C	CAAAAAACCAAACTCTGCCT	0.003
rps12!126	AGGGTGTATACTATCACCCC	C	AAAAAACCAAACTCTGCCTT	0.015
rps12!133	ATACTATCACCCCCAAAAAA	C	CAAACTCTGCCTTACGTAAA	0.003
rps12!134	TACTATCACCCCCAAAAAAC	C	AAACTCTGCCTTACGTAAAG	0.021
rps12!138	ATCACCCCCAAAAAACCAAA	C	TCTGCCTTACGTAAAGTTGC	0.002
rps12!140	CACCCCCAAAAAACCAAACT	C	TGCCTTACGTAAAGTTGCCA	0.014
rps12!143	CCCCAAAAAACCAAACTCTG	C	CTTACGTAAAGTTGCCAGAG	0.074
rps12!144	CCCAAAAAACCAAACTCTGC	C	TTACGTAAAGTTGCCAGAGT	0.096
rps12!148	AAAAACCAAACTCTGCCTTA	C	GTAAAGTTGCCAGAGTACGA	0.04
rps12!158	CTCTGCCTTACGTAAAGTTG	C	CAGAGTACGATTAACCTCTG	0.003
rps12!159	TCTGCCTTACGTAAAGTTGC	C	AGAGTACGATTAACCTCTGG	0.007
rps12!166	TACGTAAAGTTGCCAGAGTA	C	GATTAACCTCTGGATTTGAA	0.001
rps12!173	AGTTGCCAGAGTACGATTAA	C	CTCTGGATTTGAAATCACTG	0.045
rps12!174	GTTGCCAGAGTACGATTAAC	C	TCTGGATTTGAAATCACTGC	0.087
rps12!176	TGCCAGAGTACGATTAACCT	C	TGGATTTGAAATCACTGCTT	0.02
rps12!189	TTAACCTCTGGATTTGAAAT	C	ACTGCTTATATACCTGGTAT	0.119
rps12!191	AACCTCTGGATTTGAAATCA	C	TGCTTATATACCTGGTATTG	0.038
rps12!194	CTCTGGATTTGAAATCACTG	C	TTATATACCTGGTATTGGCC	0.007
rps12!202	TTGAAATCACTGCTTATATA	C	CTGGTATTGGCCATAATTTA	0.001
rps12!203	TGAAATCACTGCTTATATAC	C	TGGTATTGGCCATAATTTAC	0.891
rps12!213	GCTTATATACCTGGTATTGG	C	CATAATTTACAAGAACATTC	0
rps12!214	CTTATATACCTGGTATTGGC	C	ATAATTTACAAGAACATTCT	0.101
rps12!223	CTGGTATTGGCCATAATTTA	C	AAGAACATTCTGTAGTCTTA	0.141
rps12!229	TTGGCCATAATTTACAAGAA	C	ATTCTGTAGTCTTAGTAAGA	0
rps12!233	CCATAATTTACAAGAACATT	C	TGTAGTCTTAGTAAGAGGAG	0.033
rps12!240	TTACAAGAACATTCTGTAGT	C	TTAGTAAGAGGAGGAAGGGT	0
rps12!271	GAGGAAGGGTTAAGGATTTA	C	CCGGTGTGAGATATCACATT	0.107
rps12!272	AGGAAGGGTTAAGGATTTAC	C	CGGTGTGAGATATCACATTG	0.672
rps12!273	GGAAGGGTTAAGGATTTACC	C	GGTGTGAGATATCACATTGT	0.013
rps12!286	ATTTACCCGGTGTGAGATAT	C	ACATTGTTCGAGGAACCCTA	0.003
rps12!288	TTACCCGGTGTGAGATATCA	C	ATTGTTCGAGGAACCCTAGA	0.014
rps12!295	GTGTGAGATATCACATTGTT	C	GAGGAACCCTAGATGCTGTC	0.005
rps12!302	ATATCACATTGTTCGAGGAA	C	CCTAGATGCTGTCGGAGTAA	0.028
rps12!303	TATCACATTGTTCGAGGAAC	C	CTAGATGCTGTCGGAGTAAA	0.003
rps12!304	ATCACATTGTTCGAGGAACC	C	TAGATGCTGTCGGAGTAAAG	0.031
rps12!311	TGTTCGAGGAACCCTAGATG	C	TGTCGGAGTAAAGGATCGTC	0.006
rps12!315	CGAGGAACCCTAGATGCTGT	C	GGAGTAAAGGATCGTCAACA	0.758
rps12!328	ATGCTGTCGGAGTAAAGGAT	C	GTCAACAAGGGCGTTCTAAA	0.022
rps12!331	CTGTCGGAGTAAAGGATCGT	C	AACAAGGGCGTTCTAAATAT	0
rps12!334	TCGGAGTAAAGGATCGTCAA	C	AAGGGCGTTCTAAATATGGG	0
rps12!340	TAAAGGATCGTCAACAAGGG	C	GTTCTAAATATGGGGTCAAA	0
rps12!344	GGATCGTCAACAAGGGCGTT	C	TAAATATGGGGTCAAAAAGC	0.045
rps12!357	GGGCGTTCTAAATATGGGGT	C	AAAAAGCCAAAATAANNNNN	0.162
rps12!364	CTAAATATGGGGTCAAAAAG	C	CAAAATAANNNNNNNNNNNN	0.059
rps12!365	TAAATATGGGGTCAAAAAGC	C	AAAATAANNNNNNNNNNNNN	0.067
psbA!5	NNNNNNNNNNNNNNNNATGA	C	TGCAATTTTAGAGAGACGCG	0.028
psbA!8	NNNNNNNNNNNNNATGACTG	C	AATTTTAGAGAGACGCGAAA	0.001
psbA!22	TGACTGCAATTTTAGAGAGA	C	GCGAAAGCGAAAGCCTATGG	0.009
psbA!24	ACTGCAATTTTAGAGAGACG	C	GAAAGCGAAAGCCTATGGGG	0.002
psbA!30	ATTTTAGAGAGACGCGAAAG	C	GAAAGCCTATGGGGTCGCTT	0.032
psbA!36	GAGAGACGCGAAAGCGAAAG	C	CTATGGGGTCGCTTCTGTAA	0
psbA!37	AGAGACGCGAAAGCGAAAGC	C	TATGGGGTCGCTTCTGTAAC	0
psbA!46	AAAGCGAAAGCCTATGGGGT	C	GCTTCTGTAACTGGGTAACC	0.123
psbA!48	AGCGAAAGCCTATGGGGTCG	C	TTCTGTAACTGGGTAACCAG	0.036
psbA!51	GAAAGCCTATGGGGTCGCTT	C	TGTAACTGGGTAACCAGCAC	0.475
psbA!57	CTATGGGGTCGCTTCTGTAA	C	TGGGTAACCAGCACTGAAAA	0.002
psbA!65	TCGCTTCTGTAACTGGGTAA	C	CAGCACTGAAAACCGTCTTT	0.04
psbA!66	CGCTTCTGTAACTGGGTAAC	C	AGCACTGAAAACCGTCTTTA	0.031
psbA!69	TTCTGTAACTGGGTAACCAG	C	ACTGAAAACCGTCTTTACAT	0.002
psbA!71	CTGTAACTGGGTAACCAGCA	C	TGAAAACCGTCTTTACATTG	0.061
psbA!78	TGGGTAACCAGCACTGAAAA	C	CGTCTTTACATTGGATGGTT	0.067
psbA!79	GGGTAACCAGCACTGAAAAC	C	GTCTTTACATTGGATGGTTC	0.001
psbA!82	TAACCAGCACTGAAAACCGT	C	TTTACATTGGATGGTTCGGT	0.002
psbA!87	AGCACTGAAAACCGTCTTTA	C	ATTGGATGGTTCGGTGTTTT	0.003
psbA!99	CGTCTTTACATTGGATGGTT	C	GGTGTTTTGATGATCCCTAC	0.959
psbA!114	TGGTTCGGTGTTTTGATGAT	C	CCTACTTTATTGACCGCAAC	0.019
psbA!115	GGTTCGGTGTTTTGATGATC	C	CTACTTTATTGACCGCAACT	0.001
psbA!116	GTTCGGTGTTTTGATGATCC	C	TACTTTATTGACCGCAACTT	0.963
psbA!119	CGGTGTTTTGATGATCCCTA	C	TTTATTGACCGCAACTTCTG	0.003
psbA!128	GATGATCCCTACTTTATTGA	C	CGCAACTTCTGTATTTATTA	0.031
psbA!129	ATGATCCCTACTTTATTGAC	C	GCAACTTCTGTATTTATTAT	0.53
psbA!131	GATCCCTACTTTATTGACCG	C	AACTTCTGTATTTATTATCG	0.041
psbA!134	CCCTACTTTATTGACCGCAA	C	TTCTGTATTTATTATCGCCT	0.002
psbA!137	TACTTTATTGACCGCAACTT	C	TGTATTTATTATCGCCTTCA	0.909
psbA!150	GCAACTTCTGTATTTATTAT	C	GCCTTCATTGCTGCTCCTCC	0.083
psbA!152	AACTTCTGTATTTATTATCG	C	CTTCATTGCTGCTCCTCCAG	0.078
psbA!153	ACTTCTGTATTTATTATCGC	C	TTCATTGCTGCTCCTCCAGT	0.083
psbA!156	TCTGTATTTATTATCGCCTT	C	ATTGCTGCTCCTCCAGTAGA	0.587
psbA!161	ATTTATTATCGCCTTCATTG	C	TGCTCCTCCAGTAGATATTG	0.002
psbA!164	TATTATCGCCTTCATTGCTG	C	TCCTCCAGTAGATATTGATG	0.115
psbA!166	TTATCGCCTTCATTGCTGCT	C	CTCCAGTAGATATTGATGGT	0.635
psbA!167	TATCGCCTTCATTGCTGCTC	C	TCCAGTAGATATTGATGGTA	0.586
psbA!169	TCGCCTTCATTGCTGCTCCT	C	CAGTAGATATTGATGGTATT	0.092
psbA!170	CGCCTTCATTGCTGCTCCTC	C	AGTAGATATTGATGGTATTC	0.356
psbA!190	CAGTAGATATTGATGGTATT	C	GTGAACCTGTTTCTGGGTCT	0.302
psbA!196	ATATTGATGGTATTCGTGAA	C	CTGTTTCTGGGTCTCTACTT	0.002
psbA!197	TATTGATGGTATTCGTGAAC	C	TGTTTCTGGGTCTCTACTTT	0.535
psbA!203	TGGTATTCGTGAACCTGTTT	C	TGGGTCTCTACTTTATGGAA	0.117
psbA!209	TCGTGAACCTGTTTCTGGGT	C	TCTACTTTATGGAAACAATA	0.229
psbA!211	GTGAACCTGTTTCTGGGTCT	C	TACTTTATGGAAACAATATT	0.053
psbA!214	AACCTGTTTCTGGGTCTCTA	C	TTTATGGAAACAATATTATT	0.016
psbA!225	GGGTCTCTACTTTATGGAAA	C	AATATTATTTCTGGTGCTAT	0.001
psbA!236	TTATGGAAACAATATTATTT	C	TGGTGCTATTATTCCTACTT	0.275
psbA!242	AAACAATATTATTTCTGGTG	C	TATTATTCCTACTTCTGCAG	0.001
psbA!250	TTATTTCTGGTGCTATTATT	C	CTACTTCTGCAGCTATCGGG	0.115
psbA!251	TATTTCTGGTGCTATTATTC	C	TACTTCTGCAGCTATCGGGT	0.844
psbA!254	TTCTGGTGCTATTATTCCTA	C	TTCTGCAGCTATCGGGTTGC	0
psbA!257	TGGTGCTATTATTCCTACTT	C	TGCAGCTATCGGGTTGCACT	0.947
psbA!260	TGCTATTATTCCTACTTCTG	C	AGCTATCGGGTTGCACTTTT	0.386
psbA!263	TATTATTCCTACTTCTGCAG	C	TATCGGGTTGCACTTTTACC	0.029
psbA!267	ATTCCTACTTCTGCAGCTAT	C	GGGTTGCACTTTTACCCGAT	0.127
psbA!274	CTTCTGCAGCTATCGGGTTG	C	ACTTTTACCCGATATGGGAA	0.008
psbA!276	TCTGCAGCTATCGGGTTGCA	C	TTTTACCCGATATGGGAAGC	0.018
psbA!282	GCTATCGGGTTGCACTTTTA	C	CCGATATGGGAAGCAGCATC	0.009
psbA!283	CTATCGGGTTGCACTTTTAC	C	CGATATGGGAAGCAGCATCT	0.047
psbA!284	TATCGGGTTGCACTTTTACC	C	GATATGGGAAGCAGCATCTG	0.221
psbA!296	CTTTTACCCGATATGGGAAG	C	AGCATCTGTTGATGAATGGT	0
psbA!299	TTACCCGATATGGGAAGCAG	C	ATCTGTTGATGAATGGTTAT	0.004
psbA!302	CCCGATATGGGAAGCAGCAT	C	TGTTGATGAATGGTTATACA	0.502
psbA!321	TCTGTTGATGAATGGTTATA	C	AATGGTGGTCCTTATGAACT	0.046
psbA!331	AATGGTTATACAATGGTGGT	C	CTTATGAACTAATTGTTCTA	0.03
psbA!332	ATGGTTATACAATGGTGGTC	C	TTATGAACTAATTGTTCTAC	0.799
psbA!340	ACAATGGTGGTCCTTATGAA	C	TAATTGTTCTACACTTCCTA	0
psbA!349	GTCCTTATGAACTAATTGTT	C	TACACTTCCTACTTGGTGTA	0.275
psbA!352	CTTATGAACTAATTGTTCTA	C	ACTTCCTACTTGGTGTAGCT	0.405
psbA!354	TATGAACTAATTGTTCTACA	C	TTCCTACTTGGTGTAGCTTG	0.08
psbA!357	GAACTAATTGTTCTACACTT	C	CTACTTGGTGTAGCTTGTTA	0.546
psbA!358	AACTAATTGTTCTACACTTC	C	TACTTGGTGTAGCTTGTTAC	0.289
psbA!361	TAATTGTTCTACACTTCCTA	C	TTGGTGTAGCTTGTTACATG	0.001
psbA!371	ACACTTCCTACTTGGTGTAG	C	TTGTTACATGGGTCGTGAGT	0.001
psbA!378	CTACTTGGTGTAGCTTGTTA	C	ATGGGTCGTGAGTGGGAACT	0.015
psbA!385	GTGTAGCTTGTTACATGGGT	C	GTGAGTGGGAACTTAGTTTC	0.412
psbA!397	ACATGGGTCGTGAGTGGGAA	C	TTAGTTTCCGTTTAGGTATG	0.017
psbA!405	CGTGAGTGGGAACTTAGTTT	C	CGTTTAGGTATGCGTCCTTG	0.176
psbA!406	GTGAGTGGGAACTTAGTTTC	C	GTTTAGGTATGCGTCCTTGG	0.005
psbA!418	TTAGTTTCCGTTTAGGTATG	C	GTCCTTGGATTGCTGTTGCA	0.008
psbA!421	GTTTCCGTTTAGGTATGCGT	C	CTTGGATTGCTGTTGCATAT	0.047
psbA!422	TTTCCGTTTAGGTATGCGTC	C	TTGGATTGCTGTTGCATATT	0.043
psbA!431	AGGTATGCGTCCTTGGATTG	C	TGTTGCATATTCAGCTCCTG	0.001
psbA!437	GCGTCCTTGGATTGCTGTTG	C	ATATTCAGCTCCTGTTGCAG	0.189
psbA!443	TTGGATTGCTGTTGCATATT	C	AGCTCCTGTTGCAGCTGCTA	0.3
psbA!446	GATTGCTGTTGCATATTCAG	C	TCCTGTTGCAGCTGCTACCG	0.004
psbA!448	TTGCTGTTGCATATTCAGCT	C	CTGTTGCAGCTGCTACCGCG	0.774
psbA!449	TGCTGTTGCATATTCAGCTC	C	TGTTGCAGCTGCTACCGCGG	0.912
psbA!455	TGCATATTCAGCTCCTGTTG	C	AGCTGCTACCGCGGTTTTCT	0.002
psbA!458	ATATTCAGCTCCTGTTGCAG	C	TGCTACCGCGGTTTTCTTGA	0.002
psbA!461	TTCAGCTCCTGTTGCAGCTG	C	TACCGCGGTTTTCTTGATCT	0.005
psbA!464	AGCTCCTGTTGCAGCTGCTA	C	CGCGGTTTTCTTGATCTACC	0.047
psbA!465	GCTCCTGTTGCAGCTGCTAC	C	GCGGTTTTCTTGATCTACCC	0.001
psbA!467	TCCTGTTGCAGCTGCTACCG	C	GGTTTTCTTGATCTACCCAA	0.14
psbA!474	GCAGCTGCTACCGCGGTTTT	C	TTGATCTACCCAATTGGTCA	0.144
psbA!480	GCTACCGCGGTTTTCTTGAT	C	TACCCAATTGGTCAAGGAAG	0.005
psbA!483	ACCGCGGTTTTCTTGATCTA	C	CCAATTGGTCAAGGAAGCTT	0
psbA!484	CCGCGGTTTTCTTGATCTAC	C	CAATTGGTCAAGGAAGCTTC	0
psbA!485	CGCGGTTTTCTTGATCTACC	C	AATTGGTCAAGGAAGCTTCT	0.863
psbA!493	TCTTGATCTACCCAATTGGT	C	AAGGAAGCTTCTCGGATGGT	0.011
psbA!501	TACCCAATTGGTCAAGGAAG	C	TTCTCGGATGGTATGCCTCT	0.002
psbA!504	CCAATTGGTCAAGGAAGCTT	C	TCGGATGGTATGCCTCTAGG	0.121
psbA!506	AATTGGTCAAGGAAGCTTCT	C	GGATGGTATGCCTCTAGGAA	0.983
psbA!517	GAAGCTTCTCGGATGGTATG	C	CTCTAGGAATCTCTGGTACT	0
psbA!518	AAGCTTCTCGGATGGTATGC	C	TCTAGGAATCTCTGGTACTT	0.022
psbA!520	GCTTCTCGGATGGTATGCCT	C	TAGGAATCTCTGGTACTTTC	0.087
psbA!528	GATGGTATGCCTCTAGGAAT	C	TCTGGTACTTTCAACTTCAT	0.004
psbA!530	TGGTATGCCTCTAGGAATCT	C	TGGTACTTTCAACTTCATGA	0.331
psbA!536	GCCTCTAGGAATCTCTGGTA	C	TTTCAACTTCATGATTGTAT	0
psbA!540	CTAGGAATCTCTGGTACTTT	C	AACTTCATGATTGTATTCCA	0.174
psbA!543	GGAATCTCTGGTACTTTCAA	C	TTCATGATTGTATTCCAGGC	0.001
psbA!546	ATCTCTGGTACTTTCAACTT	C	ATGATTGTATTCCAGGCTGA	0.737
psbA!558	TTCAACTTCATGATTGTATT	C	CAGGCTGAGCACAACATCCT	0.013
psbA!559	TCAACTTCATGATTGTATTC	C	AGGCTGAGCACAACATCCTT	0.977
psbA!563	CTTCATGATTGTATTCCAGG	C	TGAGCACAACATCCTTATGC	0.002
psbA!568	TGATTGTATTCCAGGCTGAG	C	ACAACATCCTTATGCACCCA	0.001
psbA!570	ATTGTATTCCAGGCTGAGCA	C	AACATCCTTATGCACCCATT	0.003
psbA!573	GTATTCCAGGCTGAGCACAA	C	ATCCTTATGCACCCATTTCA	0.012
psbA!576	TTCCAGGCTGAGCACAACAT	C	CTTATGCACCCATTTCACAT	0.039
psbA!577	TCCAGGCTGAGCACAACATC	C	TTATGCACCCATTTCACATG	0.011
psbA!583	CTGAGCACAACATCCTTATG	C	ACCCATTTCACATGTTAGGC	0.026
psbA!585	GAGCACAACATCCTTATGCA	C	CCATTTCACATGTTAGGCGT	0
psbA!586	AGCACAACATCCTTATGCAC	C	CATTTCACATGTTAGGCGTA	0.123
psbA!587	GCACAACATCCTTATGCACC	C	ATTTCACATGTTAGGCGTAG	0.038
psbA!592	ACATCCTTATGCACCCATTT	C	ACATGTTAGGCGTAGCTGGT	0.027
psbA!594	ATCCTTATGCACCCATTTCA	C	ATGTTAGGCGTAGCTGGTGT	0.028
psbA!603	CACCCATTTCACATGTTAGG	C	GTAGCTGGTGTATTCGGCGG	0
psbA!608	ATTTCACATGTTAGGCGTAG	C	TGGTGTATTCGGCGGCTCCC	0.095
psbA!618	TTAGGCGTAGCTGGTGTATT	C	GGCGGCTCCCTATTCAGTGC	0.606
psbA!621	GGCGTAGCTGGTGTATTCGG	C	GGCTCCCTATTCAGTGCTAT	0
psbA!624	GTAGCTGGTGTATTCGGCGG	C	TCCCTATTCAGTGCTATGCA	0
psbA!626	AGCTGGTGTATTCGGCGGCT	C	CCTATTCAGTGCTATGCATG	0.363
psbA!627	GCTGGTGTATTCGGCGGCTC	C	CTATTCAGTGCTATGCATGG	0.01
psbA!628	CTGGTGTATTCGGCGGCTCC	C	TATTCAGTGCTATGCATGGT	0.013
psbA!633	GTATTCGGCGGCTCCCTATT	C	AGTGCTATGCATGGTTCCTT	0.159
psbA!638	CGGCGGCTCCCTATTCAGTG	C	TATGCATGGTTCCTTGGTAA	0.001
psbA!643	GCTCCCTATTCAGTGCTATG	C	ATGGTTCCTTGGTAACCTCT	0.001
psbA!650	ATTCAGTGCTATGCATGGTT	C	CTTGGTAACCTCTAGTTTGA	0.639
psbA!651	TTCAGTGCTATGCATGGTTC	C	TTGGTAACCTCTAGTTTGAT	0.104
psbA!659	TATGCATGGTTCCTTGGTAA	C	CTCTAGTTTGATCAGGGAAA	0
psbA!660	ATGCATGGTTCCTTGGTAAC	C	TCTAGTTTGATCAGGGAAAC	0.004
psbA!662	GCATGGTTCCTTGGTAACCT	C	TAGTTTGATCAGGGAAACCA	0.029
psbA!672	TTGGTAACCTCTAGTTTGAT	C	AGGGAAACCACTGAAAATGA	0.034
psbA!680	CTCTAGTTTGATCAGGGAAA	C	CACTGAAAATGAATCTGCTA	0
psbA!681	TCTAGTTTGATCAGGGAAAC	C	ACTGAAAATGAATCTGCTAA	0.156
psbA!683	TAGTTTGATCAGGGAAACCA	C	TGAAAATGAATCTGCTAACG	0.001
psbA!695	GGAAACCACTGAAAATGAAT	C	TGCTAACGAAGGTTACAGAT	0.562
psbA!698	AACCACTGAAAATGAATCTG	C	TAACGAAGGTTACAGATTCG	0
psbA!702	ACTGAAAATGAATCTGCTAA	C	GAAGGTTACAGATTCGGTCA	0.028
psbA!711	GAATCTGCTAACGAAGGTTA	C	AGATTCGGTCAAGAGGAAGA	0.109
psbA!717	GCTAACGAAGGTTACAGATT	C	GGTCAAGAGGAAGAAACTTA	0.019
psbA!721	ACGAAGGTTACAGATTCGGT	C	AAGAGGAAGAAACTTATAAT	0.125
psbA!734	ATTCGGTCAAGAGGAAGAAA	C	TTATAATATCGTAGCTGCTC	0.012
psbA!744	GAGGAAGAAACTTATAATAT	C	GTAGCTGCTCATGGTTATTT	0.002
psbA!749	AGAAACTTATAATATCGTAG	C	TGCTCATGGTTATTTTGGCC	0.017
psbA!752	AACTTATAATATCGTAGCTG	C	TCATGGTTATTTTGGCCGAT	0
psbA!754	CTTATAATATCGTAGCTGCT	C	ATGGTTATTTTGGCCGATTG	0.043
psbA!768	GCTGCTCATGGTTATTTTGG	C	CGATTGATCTTCCAATACGC	0.006
psbA!769	CTGCTCATGGTTATTTTGGC	C	GATTGATCTTCCAATACGCT	0.05
psbA!777	GGTTATTTTGGCCGATTGAT	C	TTCCAATACGCTAGTTTCAA	0.014
psbA!780	TATTTTGGCCGATTGATCTT	C	CAATACGCTAGTTTCAACAA	0.017
psbA!781	ATTTTGGCCGATTGATCTTC	C	AATACGCTAGTTTCAACAAC	0
psbA!786	GGCCGATTGATCTTCCAATA	C	GCTAGTTTCAACAACTCCCG	0.077
psbA!788	CCGATTGATCTTCCAATACG	C	TAGTTTCAACAACTCCCGTT	0.022
psbA!795	ATCTTCCAATACGCTAGTTT	C	AACAACTCCCGTTCTTTACA	0.358
psbA!798	TTCCAATACGCTAGTTTCAA	C	AACTCCCGTTCTTTACACTT	0
psbA!801	CAATACGCTAGTTTCAACAA	C	TCCCGTTCTTTACACTTCTT	0.007
psbA!803	ATACGCTAGTTTCAACAACT	C	CCGTTCTTTACACTTCTTCT	0.161
psbA!804	TACGCTAGTTTCAACAACTC	C	CGTTCTTTACACTTCTTCTT	0.063
psbA!805	ACGCTAGTTTCAACAACTCC	C	GTTCTTTACACTTCTTCTTA	0.49
psbA!809	TAGTTTCAACAACTCCCGTT	C	TTTACACTTCTTCTTAGCTG	0.535
psbA!814	TCAACAACTCCCGTTCTTTA	C	ACTTCTTCTTAGCTGCTTGG	0.009
psbA!816	AACAACTCCCGTTCTTTACA	C	TTCTTCTTAGCTGCTTGGCC	0.016
psbA!819	AACTCCCGTTCTTTACACTT	C	TTCTTAGCTGCTTGGCCTGT	0.038
psbA!822	TCCCGTTCTTTACACTTCTT	C	TTAGCTGCTTGGCCTGTAGT	0.092
psbA!827	TTCTTTACACTTCTTCTTAG	C	TGCTTGGCCTGTAGTGGGTA	0.005
psbA!830	TTTACACTTCTTCTTAGCTG	C	TTGGCCTGTAGTGGGTATTT	0.001
psbA!835	ACTTCTTCTTAGCTGCTTGG	C	CTGTAGTGGGTATTTGGTTC	0.041
psbA!836	CTTCTTCTTAGCTGCTTGGC	C	TGTAGTGGGTATTTGGTTCA	0.021
psbA!855	CCTGTAGTGGGTATTTGGTT	C	ACTGCTTTAGGTATCAGCAC	0.021
psbA!857	TGTAGTGGGTATTTGGTTCA	C	TGCTTTAGGTATCAGCACCA	0.003
psbA!860	AGTGGGTATTTGGTTCACTG	C	TTTAGGTATCAGCACCATGG	0.007
psbA!870	TGGTTCACTGCTTTAGGTAT	C	AGCACCATGGCTTTCAACTT	0.013
psbA!873	TTCACTGCTTTAGGTATCAG	C	ACCATGGCTTTCAACTTAAA	0.009
psbA!875	CACTGCTTTAGGTATCAGCA	C	CATGGCTTTCAACTTAAATG	0.221
psbA!876	ACTGCTTTAGGTATCAGCAC	C	ATGGCTTTCAACTTAAATGG	0.056
psbA!881	TTTAGGTATCAGCACCATGG	C	TTTCAACTTAAATGGTTTCA	0.001
psbA!885	GGTATCAGCACCATGGCTTT	C	AACTTAAATGGTTTCAATTT	0.841
psbA!888	ATCAGCACCATGGCTTTCAA	C	TTAAATGGTTTCAATTTCAA	0.005
psbA!900	GCTTTCAACTTAAATGGTTT	C	AATTTCAACCAATCTGTAGT	0.113
psbA!906	AACTTAAATGGTTTCAATTT	C	AACCAATCTGTAGTTGATAG	0.118
psbA!909	TTAAATGGTTTCAATTTCAA	C	CAATCTGTAGTTGATAGCCA	0.053
psbA!910	TAAATGGTTTCAATTTCAAC	C	AATCTGTAGTTGATAGCCAG	0.048
psbA!914	TGGTTTCAATTTCAACCAAT	C	TGTAGTTGATAGCCAGGGTC	0.168
psbA!927	AACCAATCTGTAGTTGATAG	C	CAGGGTCGTGTAATTAACAC	0.033
psbA!928	ACCAATCTGTAGTTGATAGC	C	AGGGTCGTGTAATTAACACC	0.005
psbA!934	CTGTAGTTGATAGCCAGGGT	C	GTGTAATTAACACCTGGGCG	0.36
psbA!945	AGCCAGGGTCGTGTAATTAA	C	ACCTGGGCGGATATCATTAA	0.029
psbA!947	CCAGGGTCGTGTAATTAACA	C	CTGGGCGGATATCATTAACC	0.201
psbA!948	CAGGGTCGTGTAATTAACAC	C	TGGGCGGATATCATTAACCG	0.003
psbA!953	TCGTGTAATTAACACCTGGG	C	GGATATCATTAACCGCGCTA	0.666
psbA!960	ATTAACACCTGGGCGGATAT	C	ATTAACCGCGCTAACCTTGG	0.064
psbA!966	ACCTGGGCGGATATCATTAA	C	CGCGCTAACCTTGGTATGGA	0.096
psbA!967	CCTGGGCGGATATCATTAAC	C	GCGCTAACCTTGGTATGGAA	0.055
psbA!969	TGGGCGGATATCATTAACCG	C	GCTAACCTTGGTATGGAAGT	0.183
psbA!971	GGCGGATATCATTAACCGCG	C	TAACCTTGGTATGGAAGTTA	0.152
psbA!975	GATATCATTAACCGCGCTAA	C	CTTGGTATGGAAGTTATGCA	0.011
psbA!976	ATATCATTAACCGCGCTAAC	C	TTGGTATGGAAGTTATGCAT	0.026
psbA!994	ACCTTGGTATGGAAGTTATG	C	ATGAACGTAATGCTCATAAC	0.001
psbA!1000	GTATGGAAGTTATGCATGAA	C	GTAATGCTCATAACTTCCCT	0.001
psbA!1007	AGTTATGCATGAACGTAATG	C	TCATAACTTCCCTCTAGACT	0.024
psbA!1009	TTATGCATGAACGTAATGCT	C	ATAACTTCCCTCTAGACTTA	0.015
psbA!1014	CATGAACGTAATGCTCATAA	C	TTCCCTCTAGACTTAGCTGC	0.003
psbA!1017	GAACGTAATGCTCATAACTT	C	CCTCTAGACTTAGCTGCTGT	0.264
psbA!1018	AACGTAATGCTCATAACTTC	C	CTCTAGACTTAGCTGCTGTT	0.363
psbA!1019	ACGTAATGCTCATAACTTCC	C	TCTAGACTTAGCTGCTGTTG	0.865
psbA!1021	GTAATGCTCATAACTTCCCT	C	TAGACTTAGCTGCTGTTGAA	0.028
psbA!1026	GCTCATAACTTCCCTCTAGA	C	TTAGCTGCTGTTGAAGTTCC	0.002
psbA!1031	TAACTTCCCTCTAGACTTAG	C	TGCTGTTGAAGTTCCATCCA	0
psbA!1034	CTTCCCTCTAGACTTAGCTG	C	TGTTGAAGTTCCATCCACAA	0
psbA!1045	ACTTAGCTGCTGTTGAAGTT	C	CATCCACAAATGGCTAANNN	0.201
psbA!1046	CTTAGCTGCTGTTGAAGTTC	C	ATCCACAAATGGCTAANNNN	0.143
psbA!1049	AGCTGCTGTTGAAGTTCCAT	C	CACAAATGGCTAANNNNNNN	0.288
psbA!1050	GCTGCTGTTGAAGTTCCATC	C	ACAAATGGCTAANNNNNNNN	0.033
psbA!1052	TGCTGTTGAAGTTCCATCCA	C	AAATGGCTAANNNNNNNNNN	0.037
psbA!1059	GAAGTTCCATCCACAAATGG	C	TAANNNNNNNNNNNNNNNNN	0
matK!13	NNNNNNNNATGAAGGAATTA	C	AAGGATATTTAAAGATAGAT	0.036
matK!38	ATATTTAAAGATAGATAGAT	C	TCGAGAACGAGACTTCCTAT	0.011
matK!40	ATTTAAAGATAGATAGATCT	C	GAGAACGAGACTTCCTATAT	0.505
matK!46	AGATAGATAGATCTCGAGAA	C	GAGACTTCCTATATCCGCTT	0.015
matK!51	GATAGATCTCGAGAACGAGA	C	TTCCTATATCCGCTTCTCTT	0.01
matK!54	AGATCTCGAGAACGAGACTT	C	CTATATCCGCTTCTCTTTCA	0.004
matK!55	GATCTCGAGAACGAGACTTC	C	TATATCCGCTTCTCTTTCAG	0.001
matK!61	GAGAACGAGACTTCCTATAT	C	CGCTTCTCTTTCAGGAATAC	0.381
matK!62	AGAACGAGACTTCCTATATC	C	GCTTCTCTTTCAGGAATACC	0.134
matK!64	AACGAGACTTCCTATATCCG	C	TTCTCTTTCAGGAATACCTT	0.005
matK!67	GAGACTTCCTATATCCGCTT	C	TCTTTCAGGAATACCTTTAT	0.321
matK!69	GACTTCCTATATCCGCTTCT	C	TTTCAGGAATACCTTTATGC	0.029
matK!73	TCCTATATCCGCTTCTCTTT	C	AGGAATACCTTTATGCACTT	0.337
matK!81	CCGCTTCTCTTTCAGGAATA	C	CTTTATGCACTTGCTCACGA	0
matK!82	CGCTTCTCTTTCAGGAATAC	C	TTTATGCACTTGCTCACGAT	0.069
matK!89	CTTTCAGGAATACCTTTATG	C	ACTTGCTCACGATCCTGGAT	0.005
matK!91	TTCAGGAATACCTTTATGCA	C	TTGCTCACGATCCTGGATTA	0.023
matK!95	GGAATACCTTTATGCACTTG	C	TCACGATCCTGGATTAAATA	0
matK!97	AATACCTTTATGCACTTGCT	C	ACGATCCTGGATTAAATAAA	0.229
matK!99	TACCTTTATGCACTTGCTCA	C	GATCCTGGATTAAATAAATT	0
matK!103	TTTATGCACTTGCTCACGAT	C	CTGGATTAAATAAATTGATT	0.003
matK!104	TTATGCACTTGCTCACGATC	C	TGGATTAAATAAATTGATTC	0.156
matK!124	CTGGATTAAATAAATTGATT	C	CTTATGAACCTATGGAAAGT	0.153
matK!125	TGGATTAAATAAATTGATTC	C	TTATGAACCTATGGAAAGTT	0.024
matK!133	ATAAATTGATTCCTTATGAA	C	CTATGGAAAGTTTAGGTTAT	0.002
matK!134	TAAATTGATTCCTTATGAAC	C	TATGGAAAGTTTAGGTTATG	0.776
matK!156	ATGGAAAGTTTAGGTTATGA	C	AATAAATATAGTTCACTAAT	0.045
matK!170	TTATGACAATAAATATAGTT	C	ACTAATTGTTAAACGTTTAA	0.101
matK!172	ATGACAATAAATATAGTTCA	C	TAATTGTTAAACGTTTAATT	0.001
matK!184	ATAGTTCACTAATTGTTAAA	C	GTTTAATTACTCGAATGTAT	0.002
matK!194	AATTGTTAAACGTTTAATTA	C	TCGAATGTATCAACAAAAGT	0.009
matK!196	TTGTTAAACGTTTAATTACT	C	GAATGTATCAACAAAAGTAT	0.404
matK!205	GTTTAATTACTCGAATGTAT	C	AACAAAAGTATTTGATTATT	0.224
matK!208	TAATTACTCGAATGTATCAA	C	AAAAGTATTTGATTATTTTG	0
matK!230	AAAGTATTTGATTATTTTGG	C	TAATGATTCTAATCAAAATA	0.001
matK!239	GATTATTTTGGCTAATGATT	C	TAATCAAAATAAATTTGTTG	0.015
matK!244	TTTTGGCTAATGATTCTAAT	C	AAAATAAATTTGTTGGGCAT	0.012
matK!262	ATCAAAATAAATTTGTTGGG	C	ATAAGAAAAATTTTGATTAT	0.008
matK!283	ATAAGAAAAATTTTGATTAT	C	AAATGATATCAGAGGGGTTT	0.34
matK!293	TTTTGATTATCAAATGATAT	C	AGAGGGGTTTGCAGTCATTG	0.925
matK!305	AATGATATCAGAGGGGTTTG	C	AGTCATTGTGGAAATTCCAC	0.002
matK!309	ATATCAGAGGGGTTTGCAGT	C	ATTGTGGAAATTCCACTCTC	0.007
matK!322	TTGCAGTCATTGTGGAAATT	C	CACTCTCACTGCGATTAGTA	0.213
matK!323	TGCAGTCATTGTGGAAATTC	C	ACTCTCACTGCGATTAGTAT	0.876
matK!325	CAGTCATTGTGGAAATTCCA	C	TCTCACTGCGATTAGTATCT	0.003
matK!327	GTCATTGTGGAAATTCCACT	C	TCACTGCGATTAGTATCTTC	0.217
matK!329	CATTGTGGAAATTCCACTCT	C	ACTGCGATTAGTATCTTCTC	0.587
matK!331	TTGTGGAAATTCCACTCTCA	C	TGCGATTAGTATCTTCTCTA	0.07
matK!334	TGGAAATTCCACTCTCACTG	C	GATTAGTATCTTCTCTAGAA	0.006
matK!344	ACTCTCACTGCGATTAGTAT	C	TTCTCTAGAAAGTAAAGAAA	0.043
matK!347	CTCACTGCGATTAGTATCTT	C	TCTAGAAAGTAAAGAAATAG	0.132
matK!349	CACTGCGATTAGTATCTTCT	C	TAGAAAGTAAAGAAATAGCC	0.151
matK!368	TCTAGAAAGTAAAGAAATAG	C	CAAATCCATTAATTTAAATT	0.041
matK!369	CTAGAAAGTAAAGAAATAGC	C	AAATCCATTAATTTAAATTT	0.056
matK!374	AAGTAAAGAAATAGCCAAAT	C	CATTAATTTAAATTTACAAT	0.809
matK!375	AGTAAAGAAATAGCCAAATC	C	ATTAATTTAAATTTACAATC	0.223
matK!391	AATCCATTAATTTAAATTTA	C	AATCAATTCATTCCATATTT	0.017
matK!395	CATTAATTTAAATTTACAAT	C	AATTCATTCCATATTTCCTT	0.25
matK!400	ATTTAAATTTACAATCAATT	C	ATTCCATATTTCCTTTTTTA	0.767
matK!404	AAATTTACAATCAATTCATT	C	CATATTTCCTTTTTTAGAGG	0.204
matK!405	AATTTACAATCAATTCATTC	C	ATATTTCCTTTTTTAGAGGA	0.822
matK!412	AATCAATTCATTCCATATTT	C	CTTTTTTAGAGGATAAATTA	0.163
matK!413	ATCAATTCATTCCATATTTC	C	TTTTTTAGAGGATAAATTAT	0.031
matK!434	TTTTTTAGAGGATAAATTAT	C	CCATTTAAATCATGTATTAG	0.133
matK!435	TTTTTAGAGGATAAATTATC	C	CATTTAAATCATGTATTAGA	0.07
matK!436	TTTTAGAGGATAAATTATCC	C	ATTTAAATCATGTATTAGAT	0.639
matK!445	ATAAATTATCCCATTTAAAT	C	ATGTATTAGATATACTAATA	0.082
matK!460	TAAATCATGTATTAGATATA	C	TAATACCCCATCCTATCCAT	0.031
matK!466	ATGTATTAGATATACTAATA	C	CCCATCCTATCCATCTGGAA	0.12
matK!467	TGTATTAGATATACTAATAC	C	CCATCCTATCCATCTGGAAC	0.27
matK!468	GTATTAGATATACTAATACC	C	CATCCTATCCATCTGGAACT	0.002
matK!469	TATTAGATATACTAATACCC	C	ATCCTATCCATCTGGAACTA	0.313
matK!472	TAGATATACTAATACCCCAT	C	CTATCCATCTGGAACTATTG	0.989
matK!473	AGATATACTAATACCCCATC	C	TATCCATCTGGAACTATTGG	0.246
matK!477	ATACTAATACCCCATCCTAT	C	CATCTGGAACTATTGGTTCA	0.113
matK!478	TACTAATACCCCATCCTATC	C	ATCTGGAACTATTGGTTCAA	0.596
matK!481	TAATACCCCATCCTATCCAT	C	TGGAACTATTGGTTCAAACC	0.253
matK!487	CCCATCCTATCCATCTGGAA	C	TATTGGTTCAAACCCTTCGC	0.003
matK!496	TCCATCTGGAACTATTGGTT	C	AAACCCTTCGCTGTTGGATA	0.223
matK!500	TCTGGAACTATTGGTTCAAA	C	CCTTCGCTGTTGGATACAAG	0.299
matK!501	CTGGAACTATTGGTTCAAAC	C	CTTCGCTGTTGGATACAAGA	0.037
matK!502	TGGAACTATTGGTTCAAACC	C	TTCGCTGTTGGATACAAGAT	0.152
matK!505	AACTATTGGTTCAAACCCTT	C	GCTGTTGGATACAAGATGCC	0.895
matK!507	CTATTGGTTCAAACCCTTCG	C	TGTTGGATACAAGATGCCTC	0.096
matK!517	AAACCCTTCGCTGTTGGATA	C	AAGATGCCTCCCTTTTGCAC	0.001
matK!524	TCGCTGTTGGATACAAGATG	C	CTCCCTTTTGCACTTATTGA	0.004
matK!525	CGCTGTTGGATACAAGATGC	C	TCCCTTTTGCACTTATTGAG	0.009
matK!527	CTGTTGGATACAAGATGCCT	C	CCTTTTGCACTTATTGAGAT	0.442
matK!528	TGTTGGATACAAGATGCCTC	C	CTTTTGCACTTATTGAGATT	0.252
matK!529	GTTGGATACAAGATGCCTCC	C	TTTTGCACTTATTGAGATTC	0.286
matK!535	TACAAGATGCCTCCCTTTTG	C	ACTTATTGAGATTCTTTCTC	0.192
matK!537	CAAGATGCCTCCCTTTTGCA	C	TTATTGAGATTCTTTCTCTA	0.004
matK!549	CTTTTGCACTTATTGAGATT	C	TTTCTCTACGAGTATCATAA	0.027
matK!553	TGCACTTATTGAGATTCTTT	C	TCTACGAGTATCATAATTGG	0.349
matK!555	CACTTATTGAGATTCTTTCT	C	TACGAGTATCATAATTGGAA	0.31
matK!558	TTATTGAGATTCTTTCTCTA	C	GAGTATCATAATTGGAATAG	0.095
matK!565	GATTCTTTCTCTACGAGTAT	C	ATAATTGGAATAGTCTTATT	0.638
matK!580	AGTATCATAATTGGAATAGT	C	TTATTACTCAAAAAACGAAA	0.017
matK!587	TAATTGGAATAGTCTTATTA	C	TCAAAAAACGAAAATGCATT	0.015
matK!589	ATTGGAATAGTCTTATTACT	C	AAAAAACGAAAATGCATTTT	0.324
matK!596	TAGTCTTATTACTCAAAAAA	C	GAAAATGCATTTTTCATTTT	0.002
matK!604	TTACTCAAAAAACGAAAATG	C	ATTTTTCATTTTCAAAAGAG	0.024
matK!611	AAAAACGAAAATGCATTTTT	C	ATTTTCAAAAGAGAATCAAA	0.07
matK!617	GAAAATGCATTTTTCATTTT	C	AAAAGAGAATCAAAGATTAT	0.003
matK!628	TTTCATTTTCAAAAGAGAAT	C	AAAGATTATTCCTGTTCCTA	0.18
matK!639	AAAGAGAATCAAAGATTATT	C	CTGTTCCTATATAATTTTCA	0.543
matK!640	AAGAGAATCAAAGATTATTC	C	TGTTCCTATATAATTTTCAT	0.308
matK!645	AATCAAAGATTATTCCTGTT	C	CTATATAATTTTCATGTATA	0.134
matK!646	ATCAAAGATTATTCCTGTTC	C	TATATAATTTTCATGTATAT	0.413
matK!658	TCCTGTTCCTATATAATTTT	C	ATGTATATGAATCGGAATCC	0.322
matK!671	TAATTTTCATGTATATGAAT	C	GGAATCCATATTTGTGTTTC	0.203
matK!677	TCATGTATATGAATCGGAAT	C	CATATTTGTGTTTCTCCGTA	0.754
matK!678	CATGTATATGAATCGGAATC	C	ATATTTGTGTTTCTCCGTAA	0.333
matK!691	CGGAATCCATATTTGTGTTT	C	TCCGTAAACAATCTTCTTAT	0.258
matK!693	GAATCCATATTTGTGTTTCT	C	CGTAAACAATCTTCTTATTT	0.428
matK!694	AATCCATATTTGTGTTTCTC	C	GTAAACAATCTTCTTATTTA	0.051
matK!700	TATTTGTGTTTCTCCGTAAA	C	AATCTTCTTATTTACGATCA	0.02
matK!704	TGTGTTTCTCCGTAAACAAT	C	TTCTTATTTACGATCAACAT	0.002
matK!707	GTTTCTCCGTAAACAATCTT	C	TTATTTACGATCAACATCTT	0.002
matK!715	GTAAACAATCTTCTTATTTA	C	GATCAACATCTTATAGAGCT	0.029
matK!719	ACAATCTTCTTATTTACGAT	C	AACATCTTATAGAGCTTTTC	0.298
matK!722	ATCTTCTTATTTACGATCAA	C	ATCTTATAGAGCTTTTCTTG	0.18
matK!725	TTCTTATTTACGATCAACAT	C	TTATAGAGCTTTTCTTGATC	0.804
matK!734	ACGATCAACATCTTATAGAG	C	TTTTCTTGATCGAACACATT	0.029
matK!739	CAACATCTTATAGAGCTTTT	C	TTGATCGAACACATTTTTAT	0.071
matK!745	CTTATAGAGCTTTTCTTGAT	C	GAACACATTTTTATGGAAAA	0.072
matK!749	TAGAGCTTTTCTTGATCGAA	C	ACATTTTTATGGAAAAATAG	0.166
matK!751	GAGCTTTTCTTGATCGAACA	C	ATTTTTATGGAAAAATAGAA	0.003
matK!772	ATTTTTATGGAAAAATAGAA	C	ATTTTCTGGCGGTTTTTCAT	0.05
matK!778	ATGGAAAAATAGAACATTTT	C	TGGCGGTTTTTCATAATGAT	0.072
matK!782	AAAAATAGAACATTTTCTGG	C	GGTTTTTCATAATGATTTTC	0.721
matK!790	AACATTTTCTGGCGGTTTTT	C	ATAATGATTTTCATATTACC	0.262
matK!802	CGGTTTTTCATAATGATTTT	C	ATATTACCCTGTGGTTGTTC	0.102
matK!809	TCATAATGATTTTCATATTA	C	CCTGTGGTTGTTCAAGGATC	0.005
matK!810	CATAATGATTTTCATATTAC	C	CTGTGGTTGTTCAAGGATCC	0.022
matK!811	ATAATGATTTTCATATTACC	C	TGTGGTTGTTCAAGGATCCT	0.228
matK!822	CATATTACCCTGTGGTTGTT	C	AAGGATCCTTTCGTGCATTA	0.716
matK!829	CCCTGTGGTTGTTCAAGGAT	C	CTTTCGTGCATTATTTCAGA	0.008
matK!830	CCTGTGGTTGTTCAAGGATC	C	TTTCGTGCATTATTTCAGAT	0.085
matK!834	TGGTTGTTCAAGGATCCTTT	C	GTGCATTATTTCAGATATCA	0.486
matK!838	TGTTCAAGGATCCTTTCGTG	C	ATTATTTCAGATATCAAGGA	0.003
matK!846	GATCCTTTCGTGCATTATTT	C	AGATATCAAGGAAAATCAAT	0.797
matK!853	TCGTGCATTATTTCAGATAT	C	AAGGAAAATCAATTCTATCT	0.037
matK!863	TTTCAGATATCAAGGAAAAT	C	AATTCTATCTTCAAAAGGAA	0.035
matK!868	GATATCAAGGAAAATCAATT	C	TATCTTCAAAAGGAACTCCT	0.04
matK!872	TCAAGGAAAATCAATTCTAT	C	TTCAAAAGGAACTCCTCTTC	0.249
matK!875	AGGAAAATCAATTCTATCTT	C	AAAAGGAACTCCTCTTCTGA	0.519
matK!884	AATTCTATCTTCAAAAGGAA	C	TCCTCTTCTGATGAAAAAGT	0.004
matK!886	TTCTATCTTCAAAAGGAACT	C	CTCTTCTGATGAAAAAGTGG	0.017
matK!887	TCTATCTTCAAAAGGAACTC	C	TCTTCTGATGAAAAAGTGGA	0.021
matK!889	TATCTTCAAAAGGAACTCCT	C	TTCTGATGAAAAAGTGGAAA	0.019
matK!892	CTTCAAAAGGAACTCCTCTT	C	TGATGAAAAAGTGGAAATAT	0.073
matK!915	ATGAAAAAGTGGAAATATTA	C	CTTGTAAATTTATGGGAATG	0.041
matK!916	TGAAAAAGTGGAAATATTAC	C	TTGTAAATTTATGGGAATGC	0.986
matK!936	CTTGTAAATTTATGGGAATG	C	CATTTTTCCTTTTGGTCTCA	0.007
matK!937	TTGTAAATTTATGGGAATGC	C	ATTTTTCCTTTTGGTCTCAA	0.988
matK!944	TTTATGGGAATGCCATTTTT	C	CTTTTGGTCTCAATCAGATC	0.03
matK!945	TTATGGGAATGCCATTTTTC	C	TTTTGGTCTCAATCAGATCG	0.051
matK!953	ATGCCATTTTTCCTTTTGGT	C	TCAATCAGATCGGATTCATA	0.322
matK!955	GCCATTTTTCCTTTTGGTCT	C	AATCAGATCGGATTCATATA	0.109
matK!959	TTTTTCCTTTTGGTCTCAAT	C	AGATCGGATTCATATAAACC	0.847
matK!964	CCTTTTGGTCTCAATCAGAT	C	GGATTCATATAAACCAATTA	0.262
matK!970	GGTCTCAATCAGATCGGATT	C	ATATAAACCAATTATCCAAT	0.117
matK!978	TCAGATCGGATTCATATAAA	C	CAATTATCCAATAATTTGAT	0
matK!979	CAGATCGGATTCATATAAAC	C	AATTATCCAATAATTTGATC	0.015
matK!986	GATTCATATAAACCAATTAT	C	CAATAATTTGATCGATTTTT	0.387
matK!987	ATTCATATAAACCAATTATC	C	AATAATTTGATCGATTTTTT	0.037
matK!999	CAATTATCCAATAATTTGAT	C	GATTTTTTGGGCTATCTTTC	0.348
matK!1011	AATTTGATCGATTTTTTGGG	C	TATCTTTCAAGTGTACGACC	0.001
matK!1015	TGATCGATTTTTTGGGCTAT	C	TTTCAAGTGTACGACCAAAT	0.041
matK!1019	CGATTTTTTGGGCTATCTTT	C	AAGTGTACGACCAAATCTTT	0.271
matK!1027	TGGGCTATCTTTCAAGTGTA	C	GACCAAATCTTTCAGTGGTA	0.003
matK!1030	GCTATCTTTCAAGTGTACGA	C	CAAATCTTTCAGTGGTAAGG	0.05
matK!1031	CTATCTTTCAAGTGTACGAC	C	AAATCTTTCAGTGGTAAGGA	0.559
matK!1036	TTTCAAGTGTACGACCAAAT	C	TTTCAGTGGTAAGGAGTCAA	0.017
matK!1040	AAGTGTACGACCAAATCTTT	C	AGTGGTAAGGAGTCAAATGT	0.982
matK!1054	ATCTTTCAGTGGTAAGGAGT	C	AAATGTTAGAAAATGGATTT	0.024
matK!1088	TGGATTTTTTATAGATATTT	C	TATTAATAAGTTTGATACTA	0.487
matK!1106	TTCTATTAATAAGTTTGATA	C	TATAGTTCCAATTATTCCTT	0.044
matK!1114	ATAAGTTTGATACTATAGTT	C	CAATTATTCCTTTGATTGGA	0.03
matK!1115	TAAGTTTGATACTATAGTTC	C	AATTATTCCTTTGATTGGAT	0.173
matK!1123	ATACTATAGTTCCAATTATT	C	CTTTGATTGGATCGTTGGCT	0.026
matK!1124	TACTATAGTTCCAATTATTC	C	TTTGATTGGATCGTTGGCTA	0.174
matK!1136	AATTATTCCTTTGATTGGAT	C	GTTGGCTAAAGCGAAATTTT	0.182
matK!1142	TCCTTTGATTGGATCGTTGG	C	TAAAGCGAAATTTTGTAACT	0
matK!1148	GATTGGATCGTTGGCTAAAG	C	GAAATTTTGTAACTTATCGG	0.007
matK!1161	GCTAAAGCGAAATTTTGTAA	C	TTATCGGGGCATCCCATTAG	0.012
matK!1166	AGCGAAATTTTGTAACTTAT	C	GGGGCATCCCATTAGTAAGC	0.839
matK!1171	AATTTTGTAACTTATCGGGG	C	ATCCCATTAGTAAGCCGGCT	0.002
matK!1174	TTTGTAACTTATCGGGGCAT	C	CCATTAGTAAGCCGGCTTGG	0.008
matK!1175	TTGTAACTTATCGGGGCATC	C	CATTAGTAAGCCGGCTTGGT	0.176
matK!1176	TGTAACTTATCGGGGCATCC	C	ATTAGTAAGCCGGCTTGGTC	0.464
matK!1186	CGGGGCATCCCATTAGTAAG	C	CGGCTTGGTCCGATTCATCC	0.002
matK!1187	GGGGCATCCCATTAGTAAGC	C	GGCTTGGTCCGATTCATCCG	0.551
matK!1190	GCATCCCATTAGTAAGCCGG	C	TTGGTCCGATTCATCCGATT	0.001
matK!1196	CATTAGTAAGCCGGCTTGGT	C	CGATTCATCCGATTCTGATA	0.56
matK!1197	ATTAGTAAGCCGGCTTGGTC	C	GATTCATCCGATTCTGATAT	0.503
matK!1202	TAAGCCGGCTTGGTCCGATT	C	ATCCGATTCTGATATTATCA	0.309
matK!1205	GCCGGCTTGGTCCGATTCAT	C	CGATTCTGATATTATCAATA	0.392
matK!1206	CCGGCTTGGTCCGATTCATC	C	GATTCTGATATTATCAATAG	0.305
matK!1211	TTGGTCCGATTCATCCGATT	C	TGATATTATCAATAGATTTG	0.457
matK!1221	TCATCCGATTCTGATATTAT	C	AATAGATTTGGTCGGATATG	0.923
matK!1234	ATATTATCAATAGATTTGGT	C	GGATATGCAGAAATGTTTCT	0.475
matK!1242	AATAGATTTGGTCGGATATG	C	AGAAATGTTTCTCATTATTA	0.001
matK!1253	TCGGATATGCAGAAATGTTT	C	TCATTATTACAGCGGATCCT	0.854
matK!1255	GGATATGCAGAAATGTTTCT	C	ATTATTACAGCGGATCCTCA	0.004
matK!1263	AGAAATGTTTCTCATTATTA	C	AGCGGATCCTCAAAAAAAAA	0.044
matK!1266	AATGTTTCTCATTATTACAG	C	GGATCCTCAAAAAAAAAGAG	0.026
matK!1271	TTCTCATTATTACAGCGGAT	C	CTCAAAAAAAAAGAGTTTGT	0.722
matK!1272	TCTCATTATTACAGCGGATC	C	TCAAAAAAAAAGAGTTTGTA	0.756
matK!1274	TCATTATTACAGCGGATCCT	C	AAAAAAAAAGAGTTTGTATC	0.05
matK!1294	CAAAAAAAAAGAGTTTGTAT	C	GAATAAAGTATATACTTAGA	0.84
matK!1309	TGTATCGAATAAAGTATATA	C	TTAGACTTTCGTGTGCTAGA	0
matK!1315	GAATAAAGTATATACTTAGA	C	TTTCGTGTGCTAGAACTTTG	0.002
matK!1319	AAAGTATATACTTAGACTTT	C	GTGTGCTAGAACTTTGGCTC	0.738
matK!1325	TATACTTAGACTTTCGTGTG	C	TAGAACTTTGGCTCGTAAAC	0.001
matK!1331	TAGACTTTCGTGTGCTAGAA	C	TTTGGCTCGTAAACACAAGA	0.036
matK!1337	TTCGTGTGCTAGAACTTTGG	C	TCGTAAACACAAGAGCACTG	0
matK!1339	CGTGTGCTAGAACTTTGGCT	C	GTAAACACAAGAGCACTGTA	0.106
matK!1345	CTAGAACTTTGGCTCGTAAA	C	ACAAGAGCACTGTACGTTCT	0
matK!1347	AGAACTTTGGCTCGTAAACA	C	AAGAGCACTGTACGTTCTTT	0.02
matK!1353	TTGGCTCGTAAACACAAGAG	C	ACTGTACGTTCTTTTTTGAA	0.006
matK!1355	GGCTCGTAAACACAAGAGCA	C	TGTACGTTCTTTTTTGAAAA	0.018
matK!1360	GTAAACACAAGAGCACTGTA	C	GTTCTTTTTTGAAAAGATTG	0.004
matK!1364	ACACAAGAGCACTGTACGTT	C	TTTTTTGAAAAGATTGGGTC	0.018
matK!1384	CTTTTTTGAAAAGATTGGGT	C	CGGAATTCTTGGAAGAATTC	0.129
matK!1385	TTTTTTGAAAAGATTGGGTC	C	GGAATTCTTGGAAGAATTCC	0.365
matK!1392	AAAAGATTGGGTCCGGAATT	C	TTGGAAGAATTCCTTATAGA	0.017
matK!1404	CCGGAATTCTTGGAAGAATT	C	CTTATAGAGGAAGAACAAGT	0.005
matK!1405	CGGAATTCTTGGAAGAATTC	C	TTATAGAGGAAGAACAAGTT	0.15
matK!1420	AATTCCTTATAGAGGAAGAA	C	AAGTTCTTTCTTTTATTATT	0.007
matK!1426	TTATAGAGGAAGAACAAGTT	C	TTTCTTTTATTATTCCAAGA	0.154
matK!1430	AGAGGAAGAACAAGTTCTTT	C	TTTTATTATTCCAAGAATTT	0.044
matK!1441	AAGTTCTTTCTTTTATTATT	C	CAAGAATTTCTTCTTCACAG	0.595
matK!1442	AGTTCTTTCTTTTATTATTC	C	AAGAATTTCTTCTTCACAGA	0.944
matK!1451	TTTTATTATTCCAAGAATTT	C	TTCTTCACAGAGTTTATATA	0.005
matK!1454	TATTATTCCAAGAATTTCTT	C	TTCACAGAGTTTATATAAAG	0.285
matK!1457	TATTCCAAGAATTTCTTCTT	C	ACAGAGTTTATATAAAGAAC	0.037
matK!1459	TTCCAAGAATTTCTTCTTCA	C	AGAGTTTATATAAAGAACGT	0.532
matK!1477	CACAGAGTTTATATAAAGAA	C	GTATTTGGTATTTTGATATT	0.001
matK!1501	TTTGGTATTTTGATATTATT	C	GTATCAATGACCTGACGAAT	0.658
matK!1506	TATTTTGATATTATTCGTAT	C	AATGACCTGACGAATCATTC	0.077
matK!1512	GATATTATTCGTATCAATGA	C	CTGACGAATCATTCATGANN	0.036
matK!1513	ATATTATTCGTATCAATGAC	C	TGACGAATCATTCATGANNN	0.576
matK!1517	TATTCGTATCAATGACCTGA	C	GAATCATTCATGANNNNNNN	0.004
matK!1522	GTATCAATGACCTGACGAAT	C	ATTCATGANNNNNNNNNNNN	0.001
matK!1526	CAATGACCTGACGAATCATT	C	ATGANNNNNNNNNNNNNNNN	0.397
rps16!10	NNNNNNNNNNNATGGTAAAA	C	TTCGTTTAAAACGATGTGGT	0.001
rps16!13	NNNNNNNNATGGTAAAACTT	C	GTTTAAAACGATGTGGTAGA	0.07
rps16!22	TGGTAAAACTTCGTTTAAAA	C	GATGTGGTAGAAAGCAACGA	0.023
rps16!37	TAAAACGATGTGGTAGAAAG	C	AACGAGCCATCTATCGAATC	0
rps16!40	AACGATGTGGTAGAAAGCAA	C	GAGCCATCTATCGAATCGTT	0.004
rps16!44	ATGTGGTAGAAAGCAACGAG	C	CATCTATCGAATCGTTGCAA	0
rps16!45	TGTGGTAGAAAGCAACGAGC	C	ATCTATCGAATCGTTGCAAT	0.016
rps16!48	GGTAGAAAGCAACGAGCCAT	C	TATCGAATCGTTGCAATTGA	0.002
rps16!52	GAAAGCAACGAGCCATCTAT	C	GAATCGTTGCAATTGATGTT	0.001
rps16!57	CAACGAGCCATCTATCGAAT	C	GTTGCAATTGATGTTCGATC	0.351
rps16!62	AGCCATCTATCGAATCGTTG	C	AATTGATGTTCGATCCCGAA	0.062
rps16!73	GAATCGTTGCAATTGATGTT	C	GATCCCGAAGAGAAGGAAGA	0.038
rps16!77	CGTTGCAATTGATGTTCGAT	C	CCGAAGAGAAGGAAGAGATC	0.637
rps16!78	GTTGCAATTGATGTTCGATC	C	CGAAGAGAAGGAAGAGATCT	0.037
rps16!79	TTGCAATTGATGTTCGATCC	C	GAAGAGAAGGAAGAGATCTT	0.021
rps16!97	CCCGAAGAGAAGGAAGAGAT	C	TTCAGAAAGTCGGTTTTTAC	0.006
rps16!100	GAAGAGAAGGAAGAGATCTT	C	AGAAAGTCGGTTTTTACGAT	0.042
rps16!108	GGAAGAGATCTTCAGAAAGT	C	GGTTTTTACGATCCAATAAA	0.05
rps16!117	CTTCAGAAAGTCGGTTTTTA	C	GATCCAATAAAGAATCAAAC	0.017
rps16!121	AGAAAGTCGGTTTTTACGAT	C	CAATAAAGAATCAAACTTAT	0.576
rps16!122	GAAAGTCGGTTTTTACGATC	C	AATAAAGAATCAAACTTATT	0.522
rps16!133	TTTACGATCCAATAAAGAAT	C	AAACTTATTCAAACGTTCCT	0.312
rps16!137	CGATCCAATAAAGAATCAAA	C	TTATTCAAACGTTCCTGCTA	0.014
rps16!143	AATAAAGAATCAAACTTATT	C	AAACGTTCCTGCTATTCTAT	0.121
rps16!147	AAGAATCAAACTTATTCAAA	C	GTTCCTGCTATTCTATATTT	0.001
rps16!151	ATCAAACTTATTCAAACGTT	C	CTGCTATTCTATATTTCCTT	0.054
rps16!152	TCAAACTTATTCAAACGTTC	C	TGCTATTCTATATTTCCTTG	0.939
rps16!155	AACTTATTCAAACGTTCCTG	C	TATTCTATATTTCCTTGAAA	0.027
rps16!160	ATTCAAACGTTCCTGCTATT	C	TATATTTCCTTGAAAAAGGC	0.002
rps16!168	GTTCCTGCTATTCTATATTT	C	CTTGAAAAAGGCGCTCAACC	0.26
rps16!169	TTCCTGCTATTCTATATTTC	C	TTGAAAAAGGCGCTCAACCT	0.187
rps16!180	CTATATTTCCTTGAAAAAGG	C	GCTCAACCTACGGGAACCGT	0
rps16!182	ATATTTCCTTGAAAAAGGCG	C	TCAACCTACGGGAACCGTTC	0.137
rps16!184	ATTTCCTTGAAAAAGGCGCT	C	AACCTACGGGAACCGTTCAT	0.05
rps16!187	TCCTTGAAAAAGGCGCTCAA	C	CTACGGGAACCGTTCATGAT	0.002
rps16!188	CCTTGAAAAAGGCGCTCAAC	C	TACGGGAACCGTTCATGATA	0.136
rps16!191	TGAAAAAGGCGCTCAACCTA	C	GGGAACCGTTCATGATATTT	0.318
rps16!197	AGGCGCTCAACCTACGGGAA	C	CGTTCATGATATTTCAAAGA	0.045
rps16!198	GGCGCTCAACCTACGGGAAC	C	GTTCATGATATTTCAAAGAA	0.06
rps16!202	CTCAACCTACGGGAACCGTT	C	ATGATATTTCAAAGAAGGCA	0.142
rps16!212	GGGAACCGTTCATGATATTT	C	AAAGAAGGCAGAGATTTTTA	0.862
rps16!221	TCATGATATTTCAAAGAAGG	C	AGAGATTTTTAAAAATTAAN	0.005
psbK!4	NNNNNNNNNNNNNNNNNATG	C	TTAATATCTTTAGTTTAATC	0.045
psbK!12	NNNNNNNNNATGCTTAATAT	C	TTTAGTTTAATCTGTATCTA	0.068
psbK!24	CTTAATATCTTTAGTTTAAT	C	TGTATCTATCTTAATTCTAT	0.084
psbK!30	ATCTTTAGTTTAATCTGTAT	C	TATCTTAATTCTATACTTCA	0.939
psbK!34	TTAGTTTAATCTGTATCTAT	C	TTAATTCTATACTTCATTCG	0.799
psbK!41	AATCTGTATCTATCTTAATT	C	TATACTTCATTCGAGTAATT	0.259
psbK!46	GTATCTATCTTAATTCTATA	C	TTCATTCGAGTAATTTTTTC	0.06
psbK!49	TCTATCTTAATTCTATACTT	C	ATTCGAGTAATTTTTTCTTT	0.84
psbK!53	TCTTAATTCTATACTTCATT	C	GAGTAATTTTTTCTTTGCCA	0.575
psbK!66	CTTCATTCGAGTAATTTTTT	C	TTTGCCAAATTGCCCGAGGC	0.318
psbK!71	TTCGAGTAATTTTTTCTTTG	C	CAAATTGCCCGAGGCTTATG	0.067
psbK!72	TCGAGTAATTTTTTCTTTGC	C	AAATTGCCCGAGGCTTATGC	0
psbK!79	ATTTTTTCTTTGCCAAATTG	C	CCGAGGCTTATGCTTTTTTC	0
psbK!80	TTTTTTCTTTGCCAAATTGC	C	CGAGGCTTATGCTTTTTTCA	0.195
psbK!81	TTTTTCTTTGCCAAATTGCC	C	GAGGCTTATGCTTTTTTCAA	0.13
psbK!86	CTTTGCCAAATTGCCCGAGG	C	TTATGCTTTTTTCAATCCAA	0.002
psbK!92	CAAATTGCCCGAGGCTTATG	C	TTTTTTCAATCCAATCGTAG	0.004
psbK!99	CCCGAGGCTTATGCTTTTTT	C	AATCCAATCGTAGATGTTAT	0.411
psbK!103	AGGCTTATGCTTTTTTCAAT	C	CAATCGTAGATGTTATGCCA	0.086
psbK!104	GGCTTATGCTTTTTTCAATC	C	AATCGTAGATGTTATGCCAG	0.63
psbK!108	TATGCTTTTTTCAATCCAAT	C	GTAGATGTTATGCCAGTCAT	0.002
psbK!121	ATCCAATCGTAGATGTTATG	C	CAGTCATACCCTTATTCTTT	0.004
psbK!122	TCCAATCGTAGATGTTATGC	C	AGTCATACCCTTATTCTTTT	0.186
psbK!126	ATCGTAGATGTTATGCCAGT	C	ATACCCTTATTCTTTTTTCT	0.021
psbK!130	TAGATGTTATGCCAGTCATA	C	CCTTATTCTTTTTTCTCTTA	0.132
psbK!131	AGATGTTATGCCAGTCATAC	C	CTTATTCTTTTTTCTCTTAG	0.007
psbK!132	GATGTTATGCCAGTCATACC	C	TTATTCTTTTTTCTCTTAGC	0.031
psbK!138	ATGCCAGTCATACCCTTATT	C	TTTTTTCTCTTAGCCTTTGT	0
psbK!145	TCATACCCTTATTCTTTTTT	C	TCTTAGCCTTTGTTTGGCAA	0.055
psbK!147	ATACCCTTATTCTTTTTTCT	C	TTAGCCTTTGTTTGGCAAGC	0.074
psbK!152	CTTATTCTTTTTTCTCTTAG	C	CTTTGTTTGGCAAGCTGCTG	0
psbK!153	TTATTCTTTTTTCTCTTAGC	C	TTTGTTTGGCAAGCTGCTGT	0.114
psbK!163	TTCTCTTAGCCTTTGTTTGG	C	AAGCTGCTGTAAGTTTTCGA	0.001
psbK!167	CTTAGCCTTTGTTTGGCAAG	C	TGCTGTAAGTTTTCGATGAN	0
psbK!170	AGCCTTTGTTTGGCAAGCTG	C	TGTAAGTTTTCGATGANNNN	0.002
psbK!181	GGCAAGCTGCTGTAAGTTTT	C	GATGANNNNNNNNNNNNNNN	0.016
psbI!4	NNNNNNNNNNNNNNNNNATG	C	TTACTCTCAAACTCTTCGTT	0.003
psbI!8	NNNNNNNNNNNNNATGCTTA	C	TCTCAAACTCTTCGTTTACA	0.028
psbI!10	NNNNNNNNNNNATGCTTACT	C	TCAAACTCTTCGTTTACACA	0.199
psbI!12	NNNNNNNNNATGCTTACTCT	C	AAACTCTTCGTTTACACAGT	0.02
psbI!16	NNNNNATGCTTACTCTCAAA	C	TCTTCGTTTACACAGTGGTG	0.004
psbI!18	NNNATGCTTACTCTCAAACT	C	TTCGTTTACACAGTGGTGAT	0.132
psbI!21	ATGCTTACTCTCAAACTCTT	C	GTTTACACAGTGGTGATATT	0.008
psbI!27	ACTCTCAAACTCTTCGTTTA	C	ACAGTGGTGATATTCTTTGT	0.026
psbI!29	TCTCAAACTCTTCGTTTACA	C	AGTGGTGATATTCTTTGTTT	0.045
psbI!42	GTTTACACAGTGGTGATATT	C	TTTGTTTCTCTCTTCATCTT	0.045
psbI!50	AGTGGTGATATTCTTTGTTT	C	TCTCTTCATCTTCGGATTCC	0.677
psbI!52	TGGTGATATTCTTTGTTTCT	C	TCTTCATCTTCGGATTCCTA	0.789
psbI!54	GTGATATTCTTTGTTTCTCT	C	TTCATCTTCGGATTCCTATC	0.752
psbI!57	ATATTCTTTGTTTCTCTCTT	C	ATCTTCGGATTCCTATCTAA	0.308
psbI!60	TTCTTTGTTTCTCTCTTCAT	C	TTCGGATTCCTATCTAATGA	0.008
psbI!63	TTTGTTTCTCTCTTCATCTT	C	GGATTCCTATCTAATGATCC	0.423
psbI!69	TCTCTCTTCATCTTCGGATT	C	CTATCTAATGATCCAGGACG	0.044
psbI!70	CTCTCTTCATCTTCGGATTC	C	TATCTAATGATCCAGGACGT	0.003
psbI!74	CTTCATCTTCGGATTCCTAT	C	TAATGATCCAGGACGTAATC	0.223
psbI!82	TCGGATTCCTATCTAATGAT	C	CAGGACGTAATCCTGGACGT	0.033
psbI!83	CGGATTCCTATCTAATGATC	C	AGGACGTAATCCTGGACGTG	0.057
psbI!88	TCCTATCTAATGATCCAGGA	C	GTAATCCTGGACGTGAGGAA	0.006
psbI!94	CTAATGATCCAGGACGTAAT	C	CTGGACGTGAGGAATAANNN	0
psbI!95	TAATGATCCAGGACGTAATC	C	TGGACGTGAGGAATAANNNN	0.021
psbI!100	ATCCAGGACGTAATCCTGGA	C	GTGAGGAATAANNNNNNNNN	0.224
atpA!5	NNNNNNNNNNNNNNNNATGG	C	AACCCTTCGAGCCGACGAAA	0
atpA!8	NNNNNNNNNNNNNATGGCAA	C	CCTTCGAGCCGACGAAATTA	0.072
atpA!9	NNNNNNNNNNNNATGGCAAC	C	CTTCGAGCCGACGAAATTAG	0
atpA!10	NNNNNNNNNNNATGGCAACC	C	TTCGAGCCGACGAAATTAGT	0.127
atpA!13	NNNNNNNNATGGCAACCCTT	C	GAGCCGACGAAATTAGTAAT	0.016
atpA!17	NNNNATGGCAACCCTTCGAG	C	CGACGAAATTAGTAATATTA	0.02
atpA!18	NNNATGGCAACCCTTCGAGC	C	GACGAAATTAGTAATATTAT	0.069
atpA!21	ATGGCAACCCTTCGAGCCGA	C	GAAATTAGTAATATTATCCG	0.001
atpA!39	GACGAAATTAGTAATATTAT	C	CGTGAGCGTATTGAGCAGTA	0.127
atpA!40	ACGAAATTAGTAATATTATC	C	GTGAGCGTATTGAGCAGTAT	0.546
atpA!46	TTAGTAATATTATCCGTGAG	C	GTATTGAGCAGTATAATAGA	0.005
atpA!55	TTATCCGTGAGCGTATTGAG	C	AGTATAATAGAGAAGTCAAG	0
atpA!72	GAGCAGTATAATAGAGAAGT	C	AAGATTGTGAATACTGGCAC	0.062
atpA!86	AGAAGTCAAGATTGTGAATA	C	TGGCACCGTACTTCAAGTAG	0.004
atpA!90	GTCAAGATTGTGAATACTGG	C	ACCGTACTTCAAGTAGGCGA	0.223
atpA!92	CAAGATTGTGAATACTGGCA	C	CGTACTTCAAGTAGGCGATG	0.086
atpA!93	AAGATTGTGAATACTGGCAC	C	GTACTTCAAGTAGGCGATGG	0.038
atpA!97	TTGTGAATACTGGCACCGTA	C	TTCAAGTAGGCGATGGCATT	0
atpA!100	TGAATACTGGCACCGTACTT	C	AAGTAGGCGATGGCATTGCT	0.325
atpA!108	GGCACCGTACTTCAAGTAGG	C	GATGGCATTGCTCGTATTCA	0.004
atpA!114	GTACTTCAAGTAGGCGATGG	C	ATTGCTCGTATTCATGGTCT	0
atpA!119	TCAAGTAGGCGATGGCATTG	C	TCGTATTCATGGTCTTGATG	0.413
atpA!121	AAGTAGGCGATGGCATTGCT	C	GTATTCATGGTCTTGATGAA	0.364
atpA!127	GCGATGGCATTGCTCGTATT	C	ATGGTCTTGATGAAGTAATG	0.004
atpA!133	GCATTGCTCGTATTCATGGT	C	TTGATGAAGTAATGGCAGGT	0.009
atpA!149	TGGTCTTGATGAAGTAATGG	C	AGGTGAATTAGTAGAATTTG	0.189
atpA!179	AGTAGAATTTGAAGAGGGTA	C	AATAGGCATTGCTCTTAATT	0.009
atpA!186	TTTGAAGAGGGTACAATAGG	C	ATTGCTCTTAATTTAGAATC	0
atpA!191	AGAGGGTACAATAGGCATTG	C	TCTTAATTTAGAATCAAATA	0.037
atpA!193	AGGGTACAATAGGCATTGCT	C	TTAATTTAGAATCAAATAAT	0.331
atpA!206	CATTGCTCTTAATTTAGAAT	C	AAATAATGTTGGTGTTGTGT	0.106
atpA!237	GGTGTTGTGTTAATGGGTGA	C	GGTTTGATGATACAAGAGGG	0.005
atpA!250	TGGGTGACGGTTTGATGATA	C	AAGAGGGAAGTTCTGTAAAA	0.001
atpA!263	GATGATACAAGAGGGAAGTT	C	TGTAAAAGCAACAGGAAGAA	0.068
atpA!272	AGAGGGAAGTTCTGTAAAAG	C	AACAGGAAGAATTGCTCAGA	0.001
atpA!275	GGGAAGTTCTGTAAAAGCAA	C	AGGAAGAATTGCTCAGATAC	0.002
atpA!287	AAAAGCAACAGGAAGAATTG	C	TCAGATACCCGTGAGCGAGG	0
atpA!289	AAGCAACAGGAAGAATTGCT	C	AGATACCCGTGAGCGAGGCT	0.14
atpA!295	CAGGAAGAATTGCTCAGATA	C	CCGTGAGCGAGGCTTATTTG	0.109
atpA!296	AGGAAGAATTGCTCAGATAC	C	CGTGAGCGAGGCTTATTTGG	0.023
atpA!297	GGAAGAATTGCTCAGATACC	C	GTGAGCGAGGCTTATTTGGG	0.68
atpA!303	ATTGCTCAGATACCCGTGAG	C	GAGGCTTATTTGGGTCGTGT	0
atpA!308	TCAGATACCCGTGAGCGAGG	C	TTATTTGGGTCGTGTTATAA	0.028
atpA!319	TGAGCGAGGCTTATTTGGGT	C	GTGTTATAAATGCTCTAGCT	0.657
atpA!332	TTTGGGTCGTGTTATAAATG	C	TCTAGCTAAACCTATTGATG	0.094
atpA!334	TGGGTCGTGTTATAAATGCT	C	TAGCTAAACCTATTGATGGT	0.004
atpA!338	TCGTGTTATAAATGCTCTAG	C	TAAACCTATTGATGGTAGAG	0.006
atpA!343	TTATAAATGCTCTAGCTAAA	C	CTATTGATGGTAGAGGTGAG	0.001
atpA!344	TATAAATGCTCTAGCTAAAC	C	TATTGATGGTAGAGGTGAGA	0.039
atpA!371	TGGTAGAGGTGAGATTTTGG	C	TTCGGAATCTCGGTTAATCG	0.006
atpA!374	TAGAGGTGAGATTTTGGCTT	C	GGAATCTCGGTTAATCGAAT	0.024
atpA!380	TGAGATTTTGGCTTCGGAAT	C	TCGGTTAATCGAATCACCCG	0.005
atpA!382	AGATTTTGGCTTCGGAATCT	C	GGTTAATCGAATCACCCGCC	0.549
atpA!390	GCTTCGGAATCTCGGTTAAT	C	GAATCACCCGCCCCAGGTAT	0.174
atpA!395	GGAATCTCGGTTAATCGAAT	C	ACCCGCCCCAGGTATTATTT	0.724
atpA!397	AATCTCGGTTAATCGAATCA	C	CCGCCCCAGGTATTATTTCG	0.048
atpA!398	ATCTCGGTTAATCGAATCAC	C	CGCCCCAGGTATTATTTCGA	0.011
atpA!399	TCTCGGTTAATCGAATCACC	C	GCCCCAGGTATTATTTCGAG	0.021
atpA!401	TCGGTTAATCGAATCACCCG	C	CCCAGGTATTATTTCGAGAC	0.003
atpA!402	CGGTTAATCGAATCACCCGC	C	CCAGGTATTATTTCGAGACG	0.001
atpA!403	GGTTAATCGAATCACCCGCC	C	CAGGTATTATTTCGAGACGT	0.008
atpA!404	GTTAATCGAATCACCCGCCC	C	AGGTATTATTTCGAGACGTT	0.108
atpA!416	ACCCGCCCCAGGTATTATTT	C	GAGACGTTCCGTATATGAGC	0.781
atpA!421	CCCCAGGTATTATTTCGAGA	C	GTTCCGTATATGAGCCGATG	0.537
atpA!425	AGGTATTATTTCGAGACGTT	C	CGTATATGAGCCGATGCAAA	0.054
atpA!426	GGTATTATTTCGAGACGTTC	C	GTATATGAGCCGATGCAAAC	0.573
atpA!436	CGAGACGTTCCGTATATGAG	C	CGATGCAAACCGGACTTATT	0.001
atpA!437	GAGACGTTCCGTATATGAGC	C	GATGCAAACCGGACTTATTG	0.065
atpA!442	GTTCCGTATATGAGCCGATG	C	AAACCGGACTTATTGCTATT	0.028
atpA!446	CGTATATGAGCCGATGCAAA	C	CGGACTTATTGCTATTGATT	0.081
atpA!447	GTATATGAGCCGATGCAAAC	C	GGACTTATTGCTATTGATTC	0.401
atpA!451	ATGAGCCGATGCAAACCGGA	C	TTATTGCTATTGATTCGATG	0.03
atpA!458	GATGCAAACCGGACTTATTG	C	TATTGATTCGATGATCCCTA	0.001
atpA!467	CGGACTTATTGCTATTGATT	C	GATGATCCCTATAGGACGCG	0.035
atpA!474	ATTGCTATTGATTCGATGAT	C	CCTATAGGACGCGGTCAGCG	0.008
atpA!475	TTGCTATTGATTCGATGATC	C	CTATAGGACGCGGTCAGCGA	0.002
atpA!476	TGCTATTGATTCGATGATCC	C	TATAGGACGCGGTCAGCGAG	0.332
atpA!484	ATTCGATGATCCCTATAGGA	C	GCGGTCAGCGAGAATTAATT	0.001
atpA!486	TCGATGATCCCTATAGGACG	C	GGTCAGCGAGAATTAATTAT	0.493
atpA!490	TGATCCCTATAGGACGCGGT	C	AGCGAGAATTAATTATTGGG	0.802
atpA!493	TCCCTATAGGACGCGGTCAG	C	GAGAATTAATTATTGGGGAT	0
atpA!517	AATTAATTATTGGGGATAGA	C	AGACCGGTAAAACAGCAGTA	0.009
atpA!521	AATTATTGGGGATAGACAGA	C	CGGTAAAACAGCAGTAGCCA	0.054
atpA!522	ATTATTGGGGATAGACAGAC	C	GGTAAAACAGCAGTAGCCAC	0.001
atpA!530	GGATAGACAGACCGGTAAAA	C	AGCAGTAGCCACGGATACTA	0.021
atpA!533	TAGACAGACCGGTAAAACAG	C	AGTAGCCACGGATACTATTC	0.035
atpA!539	GACCGGTAAAACAGCAGTAG	C	CACGGATACTATTCTCAATC	0
atpA!540	ACCGGTAAAACAGCAGTAGC	C	ACGGATACTATTCTCAATCA	0.008
atpA!542	CGGTAAAACAGCAGTAGCCA	C	GGATACTATTCTCAATCAAA	0.007
atpA!548	AACAGCAGTAGCCACGGATA	C	TATTCTCAATCAAAAAGATC	0.211
atpA!553	CAGTAGCCACGGATACTATT	C	TCAATCAAAAAGATCAAAAT	0.329
atpA!555	GTAGCCACGGATACTATTCT	C	AATCAAAAAGATCAAAATGT	0.025
atpA!559	CCACGGATACTATTCTCAAT	C	AAAAAGATCAAAATGTAATA	0.012
atpA!568	CTATTCTCAATCAAAAAGAT	C	AAAATGTAATATGTGTTTAT	0.041
atpA!593	TGTAATATGTGTTTATGTAG	C	TATTGGGCAAAAAGCATCTT	0
atpA!601	GTGTTTATGTAGCTATTGGG	C	AAAAAGCATCTTCGGTAGCT	0
atpA!608	TGTAGCTATTGGGCAAAAAG	C	ATCTTCGGTAGCTCAGGTAG	0.005
atpA!611	AGCTATTGGGCAAAAAGCAT	C	TTCGGTAGCTCAGGTAGTGA	0.032
atpA!614	TATTGGGCAAAAAGCATCTT	C	GGTAGCTCAGGTAGTGACTA	0.991
atpA!620	GCAAAAAGCATCTTCGGTAG	C	TCAGGTAGTGACTACTTTCC	0.001
atpA!622	AAAAAGCATCTTCGGTAGCT	C	AGGTAGTGACTACTTTCCAG	0.691
atpA!632	TTCGGTAGCTCAGGTAGTGA	C	TACTTTCCAGGAACAGGGGG	0
atpA!635	GGTAGCTCAGGTAGTGACTA	C	TTTCCAGGAACAGGGGGTGA	0.002
atpA!639	GCTCAGGTAGTGACTACTTT	C	CAGGAACAGGGGGTGATGGA	0.011
atpA!640	CTCAGGTAGTGACTACTTTC	C	AGGAACAGGGGGTGATGGAA	0.987
atpA!646	TAGTGACTACTTTCCAGGAA	C	AGGGGGTGATGGAATACACT	0.007
atpA!663	GAACAGGGGGTGATGGAATA	C	ACTATTGTGGTAGCCGAAAC	0
atpA!665	ACAGGGGGTGATGGAATACA	C	TATTGTGGTAGCCGAAACGG	0.001
atpA!677	GGAATACACTATTGTGGTAG	C	CGAAACGGCCGACTCGCCTG	0.066
atpA!678	GAATACACTATTGTGGTAGC	C	GAAACGGCCGACTCGCCTGC	0.002
atpA!683	CACTATTGTGGTAGCCGAAA	C	GGCCGACTCGCCTGCTACAT	0.1
atpA!686	TATTGTGGTAGCCGAAACGG	C	CGACTCGCCTGCTACATTAC	0.074
atpA!687	ATTGTGGTAGCCGAAACGGC	C	GACTCGCCTGCTACATTACA	0.002
atpA!690	GTGGTAGCCGAAACGGCCGA	C	TCGCCTGCTACATTACAATA	0.002
atpA!692	GGTAGCCGAAACGGCCGACT	C	GCCTGCTACATTACAATACC	0.832
atpA!694	TAGCCGAAACGGCCGACTCG	C	CTGCTACATTACAATACCTC	0.014
atpA!695	AGCCGAAACGGCCGACTCGC	C	TGCTACATTACAATACCTCG	0.009
atpA!698	CGAAACGGCCGACTCGCCTG	C	TACATTACAATACCTCGCTC	0
atpA!701	AACGGCCGACTCGCCTGCTA	C	ATTACAATACCTCGCTCCGT	0.174
atpA!706	CCGACTCGCCTGCTACATTA	C	AATACCTCGCTCCGTATACA	0.007
atpA!711	TCGCCTGCTACATTACAATA	C	CTCGCTCCGTATACAGGAGC	0.068
atpA!712	CGCCTGCTACATTACAATAC	C	TCGCTCCGTATACAGGAGCG	0.021
atpA!714	CCTGCTACATTACAATACCT	C	GCTCCGTATACAGGAGCGGC	0.007
atpA!716	TGCTACATTACAATACCTCG	C	TCCGTATACAGGAGCGGCCC	0.32
atpA!718	CTACATTACAATACCTCGCT	C	CGTATACAGGAGCGGCCCTG	0.914
atpA!719	TACATTACAATACCTCGCTC	C	GTATACAGGAGCGGCCCTGG	0.765
atpA!725	ACAATACCTCGCTCCGTATA	C	AGGAGCGGCCCTGGCTGAAT	0.007
atpA!731	CCTCGCTCCGTATACAGGAG	C	GGCCCTGGCTGAATATTTTA	0.028
atpA!734	CGCTCCGTATACAGGAGCGG	C	CCTGGCTGAATATTTTATGT	0.001
atpA!735	GCTCCGTATACAGGAGCGGC	C	CTGGCTGAATATTTTATGTA	0.015
atpA!736	CTCCGTATACAGGAGCGGCC	C	TGGCTGAATATTTTATGTAT	0.108
atpA!740	GTATACAGGAGCGGCCCTGG	C	TGAATATTTTATGTATCGTG	0.071
atpA!757	TGGCTGAATATTTTATGTAT	C	GTGAACGACATACTTTAATC	0.057
atpA!763	AATATTTTATGTATCGTGAA	C	GACATACTTTAATCATTTAT	0.032
atpA!766	ATTTTATGTATCGTGAACGA	C	ATACTTTAATCATTTATGAC	0
atpA!770	TATGTATCGTGAACGACATA	C	TTTAATCATTTATGACGATC	0.002
atpA!777	CGTGAACGACATACTTTAAT	C	ATTTATGACGATCCCTCCAA	0.018
atpA!786	CATACTTTAATCATTTATGA	C	GATCCCTCCAAACAGGCACA	0
atpA!790	CTTTAATCATTTATGACGAT	C	CCTCCAAACAGGCACAAGCT	0.642
atpA!791	TTTAATCATTTATGACGATC	C	CTCCAAACAGGCACAAGCTT	0.003
atpA!792	TTAATCATTTATGACGATCC	C	TCCAAACAGGCACAAGCTTA	0.041
atpA!794	AATCATTTATGACGATCCCT	C	CAAACAGGCACAAGCTTATC	0.014
atpA!795	ATCATTTATGACGATCCCTC	C	AAACAGGCACAAGCTTATCG	0.443
atpA!799	TTTATGACGATCCCTCCAAA	C	AGGCACAAGCTTATCGCCAA	0.009
atpA!803	TGACGATCCCTCCAAACAGG	C	ACAAGCTTATCGCCAAATGT	0.014
atpA!805	ACGATCCCTCCAAACAGGCA	C	AAGCTTATCGCCAAATGTCT	0.005
atpA!809	TCCCTCCAAACAGGCACAAG	C	TTATCGCCAAATGTCTCTTC	0.004
atpA!814	CCAAACAGGCACAAGCTTAT	C	GCCAAATGTCTCTTCTATTA	0.852
atpA!816	AAACAGGCACAAGCTTATCG	C	CAAATGTCTCTTCTATTACG	0.449
atpA!817	AACAGGCACAAGCTTATCGC	C	AAATGTCTCTTCTATTACGA	0.024
atpA!824	ACAAGCTTATCGCCAAATGT	C	TCTTCTATTACGAAGACCAC	0
atpA!826	AAGCTTATCGCCAAATGTCT	C	TTCTATTACGAAGACCACCC	0.181
atpA!829	CTTATCGCCAAATGTCTCTT	C	TATTACGAAGACCACCCGGT	0.144
atpA!835	GCCAAATGTCTCTTCTATTA	C	GAAGACCACCCGGTCGTGAA	0.031
atpA!841	TGTCTCTTCTATTACGAAGA	C	CACCCGGTCGTGAAGCTTAT	0.004
atpA!842	GTCTCTTCTATTACGAAGAC	C	ACCCGGTCGTGAAGCTTATC	0.041
atpA!844	CTCTTCTATTACGAAGACCA	C	CCGGTCGTGAAGCTTATCCG	0.017
atpA!845	TCTTCTATTACGAAGACCAC	C	CGGTCGTGAAGCTTATCCGG	0.014
atpA!846	CTTCTATTACGAAGACCACC	C	GGTCGTGAAGCTTATCCGGG	0.157
atpA!850	TATTACGAAGACCACCCGGT	C	GTGAAGCTTATCCGGGAGAT	0.011
atpA!857	AAGACCACCCGGTCGTGAAG	C	TTATCCGGGAGATGTTTTTT	0.014
atpA!862	CACCCGGTCGTGAAGCTTAT	C	CGGGAGATGTTTTTTATTTG	0.03
atpA!863	ACCCGGTCGTGAAGCTTATC	C	GGGAGATGTTTTTTATTTGC	0.053
atpA!883	CGGGAGATGTTTTTTATTTG	C	ATTCACGCCTTTTGGAAAGA	0
atpA!887	AGATGTTTTTTATTTGCATT	C	ACGCCTTTTGGAAAGAGCTG	0.028
atpA!889	ATGTTTTTTATTTGCATTCA	C	GCCTTTTGGAAAGAGCTGCT	0.006
atpA!891	GTTTTTTATTTGCATTCACG	C	CTTTTGGAAAGAGCTGCTAA	0.121
atpA!892	TTTTTTATTTGCATTCACGC	C	TTTTGGAAAGAGCTGCTAAA	0.111
atpA!905	TTCACGCCTTTTGGAAAGAG	C	TGCTAAATCAAGTTCTCATT	0.001
atpA!908	ACGCCTTTTGGAAAGAGCTG	C	TAAATCAAGTTCTCATTTAG	0.001
atpA!914	TTTGGAAAGAGCTGCTAAAT	C	AAGTTCTCATTTAGGTGAAG	0.521
atpA!920	AAGAGCTGCTAAATCAAGTT	C	TCATTTAGGTGAAGGAAGTA	0
atpA!922	GAGCTGCTAAATCAAGTTCT	C	ATTTAGGTGAAGGAAGTATG	0.012
atpA!944	TTTAGGTGAAGGAAGTATGA	C	TGCTTTACCAATAGTTGAGA	0.001
atpA!947	AGGTGAAGGAAGTATGACTG	C	TTTACCAATAGTTGAGACCC	0.003
atpA!952	AAGGAAGTATGACTGCTTTA	C	CAATAGTTGAGACCCAATCG	0.03
atpA!953	AGGAAGTATGACTGCTTTAC	C	AATAGTTGAGACCCAATCGG	0.166
atpA!965	TGCTTTACCAATAGTTGAGA	C	CCAATCGGGAGACGTTTCAG	0.433
atpA!966	GCTTTACCAATAGTTGAGAC	C	CAATCGGGAGACGTTTCAGC	0.01
atpA!967	CTTTACCAATAGTTGAGACC	C	AATCGGGAGACGTTTCAGCC	0.182
atpA!971	ACCAATAGTTGAGACCCAAT	C	GGGAGACGTTTCAGCCTATA	0.173
atpA!978	GTTGAGACCCAATCGGGAGA	C	GTTTCAGCCTATATTCCTAC	0
atpA!983	GACCCAATCGGGAGACGTTT	C	AGCCTATATTCCTACTAATG	0.059
atpA!986	CCAATCGGGAGACGTTTCAG	C	CTATATTCCTACTAATGTAA	0
atpA!987	CAATCGGGAGACGTTTCAGC	C	TATATTCCTACTAATGTAAT	0.001
atpA!994	GAGACGTTTCAGCCTATATT	C	CTACTAATGTAATTTCCATT	0.002
atpA!995	AGACGTTTCAGCCTATATTC	C	TACTAATGTAATTTCCATTA	0.063
atpA!998	CGTTTCAGCCTATATTCCTA	C	TAATGTAATTTCCATTACAG	0.003
atpA!1010	TATTCCTACTAATGTAATTT	C	CATTACAGATGGACAAATAT	0.279
atpA!1011	ATTCCTACTAATGTAATTTC	C	ATTACAGATGGACAAATATT	0.297
atpA!1016	TACTAATGTAATTTCCATTA	C	AGATGGACAAATATTCTTAT	0.084
atpA!1024	TAATTTCCATTACAGATGGA	C	AAATATTCTTATCCGCCGAT	0.005
atpA!1032	ATTACAGATGGACAAATATT	C	TTATCCGCCGATCTATTCAA	0.033
atpA!1037	AGATGGACAAATATTCTTAT	C	CGCCGATCTATTCAATTCGG	0.16
atpA!1038	GATGGACAAATATTCTTATC	C	GCCGATCTATTCAATTCGGG	0.066
atpA!1040	TGGACAAATATTCTTATCCG	C	CGATCTATTCAATTCGGGAA	0.04
atpA!1041	GGACAAATATTCTTATCCGC	C	GATCTATTCAATTCGGGAAT	0.004
atpA!1045	AAATATTCTTATCCGCCGAT	C	TATTCAATTCGGGAATCCGA	0.873
atpA!1050	TTCTTATCCGCCGATCTATT	C	AATTCGGGAATCCGACCTGC	0.459
atpA!1055	ATCCGCCGATCTATTCAATT	C	GGGAATCCGACCTGCTATTA	0.879
atpA!1062	GATCTATTCAATTCGGGAAT	C	CGACCTGCTATTAATGTGGG	0.149
atpA!1063	ATCTATTCAATTCGGGAATC	C	GACCTGCTATTAATGTGGGT	0.134
atpA!1066	TATTCAATTCGGGAATCCGA	C	CTGCTATTAATGTGGGTATT	0
atpA!1067	ATTCAATTCGGGAATCCGAC	C	TGCTATTAATGTGGGTATTT	0.164
atpA!1070	CAATTCGGGAATCCGACCTG	C	TATTAATGTGGGTATTTCTG	0.001
atpA!1088	TGCTATTAATGTGGGTATTT	C	TGTCTCCAGAGTAGGATCCG	0.91
atpA!1092	ATTAATGTGGGTATTTCTGT	C	TCCAGAGTAGGATCCGCGGC	0.472
atpA!1094	TAATGTGGGTATTTCTGTCT	C	CAGAGTAGGATCCGCGGCTC	0.122
atpA!1095	AATGTGGGTATTTCTGTCTC	C	AGAGTAGGATCCGCGGCTCA	0.051
atpA!1106	TTCTGTCTCCAGAGTAGGAT	C	CGCGGCTCAAATTAAAGCCA	0.084
atpA!1107	TCTGTCTCCAGAGTAGGATC	C	GCGGCTCAAATTAAAGCCAT	0.131
atpA!1109	TGTCTCCAGAGTAGGATCCG	C	GGCTCAAATTAAAGCCATGA	0.044
atpA!1112	CTCCAGAGTAGGATCCGCGG	C	TCAAATTAAAGCCATGAAAC	0
atpA!1114	CCAGAGTAGGATCCGCGGCT	C	AAATTAAAGCCATGAAACAA	0.012
atpA!1124	ATCCGCGGCTCAAATTAAAG	C	CATGAAACAAGTAGCTGGCA	0.003
atpA!1125	TCCGCGGCTCAAATTAAAGC	C	ATGAAACAAGTAGCTGGCAA	0.004
atpA!1132	CTCAAATTAAAGCCATGAAA	C	AAGTAGCTGGCAAATTAAAA	0.082
atpA!1139	TAAAGCCATGAAACAAGTAG	C	TGGCAAATTAAAATTGGAAC	0.073
atpA!1143	GCCATGAAACAAGTAGCTGG	C	AAATTAAAATTGGAACTGGC	0.004
atpA!1159	CTGGCAAATTAAAATTGGAA	C	TGGCTCAATTCGCAGAGTTA	0.014
atpA!1163	CAAATTAAAATTGGAACTGG	C	TCAATTCGCAGAGTTAGAAG	0.01
atpA!1165	AATTAAAATTGGAACTGGCT	C	AATTCGCAGAGTTAGAAGCT	0.452
atpA!1170	AAATTGGAACTGGCTCAATT	C	GCAGAGTTAGAAGCTTTTGC	0.756
atpA!1172	ATTGGAACTGGCTCAATTCG	C	AGAGTTAGAAGCTTTTGCAC	0.002
atpA!1184	TCAATTCGCAGAGTTAGAAG	C	TTTTGCACAGTTCGCTTCTG	0.003
atpA!1190	CGCAGAGTTAGAAGCTTTTG	C	ACAGTTCGCTTCTGATCTCG	0.008
atpA!1192	CAGAGTTAGAAGCTTTTGCA	C	AGTTCGCTTCTGATCTCGAT	0.004
atpA!1197	TTAGAAGCTTTTGCACAGTT	C	GCTTCTGATCTCGATAAAGC	0.086
atpA!1199	AGAAGCTTTTGCACAGTTCG	C	TTCTGATCTCGATAAAGCTA	0.002
atpA!1202	AGCTTTTGCACAGTTCGCTT	C	TGATCTCGATAAAGCTACTC	0.011
atpA!1207	TTGCACAGTTCGCTTCTGAT	C	TCGATAAAGCTACTCAGAAT	0.533
atpA!1209	GCACAGTTCGCTTCTGATCT	C	GATAAAGCTACTCAGAATCA	0.235
atpA!1217	CGCTTCTGATCTCGATAAAG	C	TACTCAGAATCAATTGGCAA	0.014
atpA!1220	TTCTGATCTCGATAAAGCTA	C	TCAGAATCAATTGGCAAGAG	0.001
atpA!1222	CTGATCTCGATAAAGCTACT	C	AGAATCAATTGGCAAGAGGT	0.103
atpA!1228	TCGATAAAGCTACTCAGAAT	C	AATTGGCAAGAGGTCAACGA	0.249
atpA!1235	AGCTACTCAGAATCAATTGG	C	AAGAGGTCAACGATTACGCG	0
atpA!1243	AGAATCAATTGGCAAGAGGT	C	AACGATTACGCGAGTTGCTC	0.169
atpA!1246	ATCAATTGGCAAGAGGTCAA	C	GATTACGCGAGTTGCTCAAG	0.005
atpA!1252	TGGCAAGAGGTCAACGATTA	C	GCGAGTTGCTCAAGCAATCC	0.02
atpA!1254	GCAAGAGGTCAACGATTACG	C	GAGTTGCTCAAGCAATCCCA	0.02
atpA!1261	GTCAACGATTACGCGAGTTG	C	TCAAGCAATCCCAAGCAGCC	0.001
atpA!1263	CAACGATTACGCGAGTTGCT	C	AAGCAATCCCAAGCAGCCCC	0.006
atpA!1267	GATTACGCGAGTTGCTCAAG	C	AATCCCAAGCAGCCCCCCTA	0
atpA!1271	ACGCGAGTTGCTCAAGCAAT	C	CCAAGCAGCCCCCCTAACGG	0.109
atpA!1272	CGCGAGTTGCTCAAGCAATC	C	CAAGCAGCCCCCCTAACGGT	0.012
atpA!1273	GCGAGTTGCTCAAGCAATCC	C	AAGCAGCCCCCCTAACGGTG	0.015
atpA!1277	GTTGCTCAAGCAATCCCAAG	C	AGCCCCCCTAACGGTGGAAG	0.001
atpA!1280	GCTCAAGCAATCCCAAGCAG	C	CCCCCTAACGGTGGAAGAAC	0
atpA!1281	CTCAAGCAATCCCAAGCAGC	C	CCCCTAACGGTGGAAGAACA	0.002
atpA!1282	TCAAGCAATCCCAAGCAGCC	C	CCCTAACGGTGGAAGAACAG	0.102
atpA!1283	CAAGCAATCCCAAGCAGCCC	C	CCTAACGGTGGAAGAACAGG	0.002
atpA!1284	AAGCAATCCCAAGCAGCCCC	C	CTAACGGTGGAAGAACAGGT	0
atpA!1285	AGCAATCCCAAGCAGCCCCC	C	TAACGGTGGAAGAACAGGTA	0.004
atpA!1289	ATCCCAAGCAGCCCCCCTAA	C	GGTGGAAGAACAGGTAGTGA	0.016
atpA!1300	CCCCCCTAACGGTGGAAGAA	C	AGGTAGTGACGATTTATACC	0
atpA!1310	GGTGGAAGAACAGGTAGTGA	C	GATTTATACCGGAACAAATG	0.029
atpA!1319	ACAGGTAGTGACGATTTATA	C	CGGAACAAATGGGTATCTTG	0.01
atpA!1320	CAGGTAGTGACGATTTATAC	C	GGAACAAATGGGTATCTTGA	0.053
atpA!1325	AGTGACGATTTATACCGGAA	C	AAATGGGTATCTTGATTCGT	0.001
atpA!1336	ATACCGGAACAAATGGGTAT	C	TTGATTCGTTAGAAATTGGA	0.075
atpA!1343	AACAAATGGGTATCTTGATT	C	GTTAGAAATTGGACAAGTAA	0.923
atpA!1357	TTGATTCGTTAGAAATTGGA	C	AAGTAAAGAAATTTCTCGTT	0.006
atpA!1372	TTGGACAAGTAAAGAAATTT	C	TCGTTCAATTGCGCAGCTAC	0.04
atpA!1374	GGACAAGTAAAGAAATTTCT	C	GTTCAATTGCGCAGCTACTT	0.16
atpA!1378	AAGTAAAGAAATTTCTCGTT	C	AATTGCGCAGCTACTTAAAA	0.964
atpA!1384	AGAAATTTCTCGTTCAATTG	C	GCAGCTACTTAAAAAGTAAT	0
atpA!1386	AAATTTCTCGTTCAATTGCG	C	AGCTACTTAAAAAGTAATAA	0.009
atpA!1389	TTTCTCGTTCAATTGCGCAG	C	TACTTAAAAAGTAATAAACC	0.013
atpA!1392	CTCGTTCAATTGCGCAGCTA	C	TTAAAAAGTAATAAACCTCA	0.001
atpA!1408	GCTACTTAAAAAGTAATAAA	C	CTCAGTTCCAAGAAATCATA	0.001
atpA!1409	CTACTTAAAAAGTAATAAAC	C	TCAGTTCCAAGAAATCATAT	0.1
atpA!1411	ACTTAAAAAGTAATAAACCT	C	AGTTCCAAGAAATCATATCT	0.035
atpA!1416	AAAAGTAATAAACCTCAGTT	C	CAAGAAATCATATCTTCTAC	0.104
atpA!1417	AAAGTAATAAACCTCAGTTC	C	AAGAAATCATATCTTCTACC	0.018
atpA!1425	AAACCTCAGTTCCAAGAAAT	C	ATATCTTCTACCAAGACATT	0.112
atpA!1430	TCAGTTCCAAGAAATCATAT	C	TTCTACCAAGACATTCACCG	0.548
atpA!1433	GTTCCAAGAAATCATATCTT	C	TACCAAGACATTCACCGAAG	0.023
atpA!1436	CCAAGAAATCATATCTTCTA	C	CAAGACATTCACCGAAGAAG	0.252
atpA!1437	CAAGAAATCATATCTTCTAC	C	AAGACATTCACCGAAGAAGC	0.02
atpA!1442	AATCATATCTTCTACCAAGA	C	ATTCACCGAAGAAGCGGAAG	0.004
atpA!1446	ATATCTTCTACCAAGACATT	C	ACCGAAGAAGCGGAAGTCCT	0.079
atpA!1448	ATCTTCTACCAAGACATTCA	C	CGAAGAAGCGGAAGTCCTTT	0.033
atpA!1449	TCTTCTACCAAGACATTCAC	C	GAAGAAGCGGAAGTCCTTTT	0.007
atpA!1457	CAAGACATTCACCGAAGAAG	C	GGAAGTCCTTTTGAAGGAAG	0.147
atpA!1464	TTCACCGAAGAAGCGGAAGT	C	CTTTTGAAGGAAGCTATTCA	0.003
atpA!1465	TCACCGAAGAAGCGGAAGTC	C	TTTTGAAGGAAGCTATTCAG	0.006
atpA!1478	GGAAGTCCTTTTGAAGGAAG	C	TATTCAGGAACAGACGGAGC	0.034
atpA!1483	TCCTTTTGAAGGAAGCTATT	C	AGGAACAGACGGAGCGGTTT	0.945
atpA!1489	TGAAGGAAGCTATTCAGGAA	C	AGACGGAGCGGTTTATACTT	0.008
atpA!1493	GGAAGCTATTCAGGAACAGA	C	GGAGCGGTTTATACTTCAGG	0.184
atpA!1498	CTATTCAGGAACAGACGGAG	C	GGTTTATACTTCAGGAACAA	0.092
atpA!1507	AACAGACGGAGCGGTTTATA	C	TTCAGGAACAAACATAANNN	0.026
atpA!1510	AGACGGAGCGGTTTATACTT	C	AGGAACAAACATAANNNNNN	0.455
atpA!1516	AGCGGTTTATACTTCAGGAA	C	AAACATAANNNNNNNNNNNN	0.001
atpA!1520	GTTTATACTTCAGGAACAAA	C	ATAANNNNNNNNNNNNNNNN	0.005
atpF!14	NNNNNNNATGAAAAATGTAA	C	CGATTCTTTCGTTTCCTTGG	0.281
atpF!15	NNNNNNATGAAAAATGTAAC	C	GATTCTTTCGTTTCCTTGGG	0.008
atpF!20	NATGAAAAATGTAACCGATT	C	TTTCGTTTCCTTGGGTCACT	0.712
atpF!24	AAAAATGTAACCGATTCTTT	C	GTTTCCTTGGGTCACTGGCC	0.645
atpF!29	TGTAACCGATTCTTTCGTTT	C	CTTGGGTCACTGGCCATCCG	0.088
atpF!30	GTAACCGATTCTTTCGTTTC	C	TTGGGTCACTGGCCATCCGC	0.008
atpF!37	ATTCTTTCGTTTCCTTGGGT	C	ACTGGCCATCCGCCGGGAGT	0.023
atpF!39	TCTTTCGTTTCCTTGGGTCA	C	TGGCCATCCGCCGGGAGTTT	0.03
atpF!43	TCGTTTCCTTGGGTCACTGG	C	CATCCGCCGGGAGTTTCGGA	0.005
atpF!44	CGTTTCCTTGGGTCACTGGC	C	ATCCGCCGGGAGTTTCGGAT	0.009
atpF!47	TTCCTTGGGTCACTGGCCAT	C	CGCCGGGAGTTTCGGATTAA	0.024
atpF!48	TCCTTGGGTCACTGGCCATC	C	GCCGGGAGTTTCGGATTAAA	0.002
atpF!50	CTTGGGTCACTGGCCATCCG	C	CGGGAGTTTCGGATTAAATA	0.006
atpF!51	TTGGGTCACTGGCCATCCGC	C	GGGAGTTTCGGATTAAATAC	0.019
atpF!60	TGGCCATCCGCCGGGAGTTT	C	GGATTAAATACCGATATTTT	0.033
atpF!71	CGGGAGTTTCGGATTAAATA	C	CGATATTTTAGCAACAAATC	0.059
atpF!72	GGGAGTTTCGGATTAAATAC	C	GATATTTTAGCAACAAATCC	0.212
atpF!83	ATTAAATACCGATATTTTAG	C	AACAAATCCAATAAATCTAA	0.002
atpF!86	AAATACCGATATTTTAGCAA	C	AAATCCAATAAATCTAAGTG	0.005
atpF!91	CCGATATTTTAGCAACAAAT	C	CAATAAATCTAAGTGTAGTC	0.001
atpF!92	CGATATTTTAGCAACAAATC	C	AATAAATCTAAGTGTAGTCC	0.975
atpF!100	TAGCAACAAATCCAATAAAT	C	TAAGTGTAGTCCTTGGTGTA	0.063
atpF!111	CCAATAAATCTAAGTGTAGT	C	CTTGGTGTATTGATTTTTTT	0.005
atpF!112	CAATAAATCTAAGTGTAGTC	C	TTGGTGTATTGATTTTTTTT	0.19
atpF!166	TAAGTGATTTATTAGATAAT	C	GAAAACAGAGAATTTTGAGT	0.17
atpF!172	ATTTATTAGATAATCGAAAA	C	AGAGAATTTTGAGTACTATT	0.031
atpF!188	AAAACAGAGAATTTTGAGTA	C	TATTCGAAATTCAGAAGAGC	0.019
atpF!193	AGAGAATTTTGAGTACTATT	C	GAAATTCAGAAGAGCTGCGC	0.346
atpF!200	TTTGAGTACTATTCGAAATT	C	AGAAGAGCTGCGCGAAGGGG	0.959
atpF!208	CTATTCGAAATTCAGAAGAG	C	TGCGCGAAGGGGCCATAGAA	0
atpF!211	TTCGAAATTCAGAAGAGCTG	C	GCGAAGGGGCCATAGAAAAG	0
atpF!213	CGAAATTCAGAAGAGCTGCG	C	GAAGGGGCCATAGAAAAGCT	0.001
atpF!221	AGAAGAGCTGCGCGAAGGGG	C	CATAGAAAAGCTGGAAAAAG	0.001
atpF!222	GAAGAGCTGCGCGAAGGGGC	C	ATAGAAAAGCTGGAAAAAGC	0.004
atpF!232	GCGAAGGGGCCATAGAAAAG	C	TGGAAAAAGCCAAGGCCCGC	0.005
atpF!242	CATAGAAAAGCTGGAAAAAG	C	CAAGGCCCGCTTACGGAAAG	0.023
atpF!243	ATAGAAAAGCTGGAAAAAGC	C	AAGGCCCGCTTACGGAAAGT	0.044
atpF!248	AAAGCTGGAAAAAGCCAAGG	C	CCGCTTACGGAAAGTCAAAA	0
atpF!249	AAGCTGGAAAAAGCCAAGGC	C	CGCTTACGGAAAGTCAAAAT	0.002
atpF!250	AGCTGGAAAAAGCCAAGGCC	C	GCTTACGGAAAGTCAAAATT	0.001
atpF!252	CTGGAAAAAGCCAAGGCCCG	C	TTACGGAAAGTCAAAATTGA	0.001
atpF!256	AAAAAGCCAAGGCCCGCTTA	C	GGAAAGTCAAAATTGAGGCG	0.01
atpF!264	AAGGCCCGCTTACGGAAAGT	C	AAAATTGAGGCGGATGAGTT	0.004
atpF!275	ACGGAAAGTCAAAATTGAGG	C	GGATGAGTTTCGAGTGAATG	0.033
atpF!286	AAATTGAGGCGGATGAGTTT	C	GAGTGAATGGATACTCCGAG	0.164
atpF!300	GAGTTTCGAGTGAATGGATA	C	TCCGAGATAGAACGAGAAAA	0.003
atpF!302	GTTTCGAGTGAATGGATACT	C	CGAGATAGAACGAGAAAAAT	0
atpF!303	TTTCGAGTGAATGGATACTC	C	GAGATAGAACGAGAAAAATG	0.005
atpF!313	ATGGATACTCCGAGATAGAA	C	GAGAAAAATGGAATTTGATT	0.001
atpF!338	AAAATGGAATTTGATTAATT	C	AACTTATCAAAATTTGGAAC	0.697
atpF!341	ATGGAATTTGATTAATTCAA	C	TTATCAAAATTTGGAACGAT	0.019
atpF!346	ATTTGATTAATTCAACTTAT	C	AAAATTTGGAACGATTAGAA	0.661
atpF!358	CAACTTATCAAAATTTGGAA	C	GATTAGAAAATTACAAAAAT	0.002
atpF!372	TTGGAACGATTAGAAAATTA	C	AAAAATGAAACCATTCAGTT	0.009
atpF!383	AGAAAATTACAAAAATGAAA	C	CATTCAGTTTGAACAACAAA	0.024
atpF!384	GAAAATTACAAAAATGAAAC	C	ATTCAGTTTGAACAACAAAG	0.006
atpF!388	ATTACAAAAATGAAACCATT	C	AGTTTGAACAACAAAGAGCG	0.005
atpF!397	ATGAAACCATTCAGTTTGAA	C	AACAAAGAGCGATTAATCAA	0
atpF!400	AAACCATTCAGTTTGAACAA	C	AAAGAGCGATTAATCAAGTC	0.001
atpF!407	TCAGTTTGAACAACAAAGAG	C	GATTAATCAAGTCAGACAAC	0
atpF!415	AACAACAAAGAGCGATTAAT	C	AAGTCAGACAACGCGTTTTT	0.008
atpF!420	CAAAGAGCGATTAATCAAGT	C	AGACAACGCGTTTTTCAACA	0.048
atpF!424	GAGCGATTAATCAAGTCAGA	C	AACGCGTTTTTCAACAAGCC	0.004
atpF!427	CGATTAATCAAGTCAGACAA	C	GCGTTTTTCAACAAGCCTTA	0.758
atpF!429	ATTAATCAAGTCAGACAACG	C	GTTTTTCAACAAGCCTTACA	0
atpF!436	AAGTCAGACAACGCGTTTTT	C	AACAAGCCTTACAAGGAGCT	0.262
atpF!439	TCAGACAACGCGTTTTTCAA	C	AAGCCTTACAAGGAGCTCTA	0.002
atpF!443	ACAACGCGTTTTTCAACAAG	C	CTTACAAGGAGCTCTAGGAA	0
atpF!444	CAACGCGTTTTTCAACAAGC	C	TTACAAGGAGCTCTAGGAAC	0.027
atpF!448	GCGTTTTTCAACAAGCCTTA	C	AAGGAGCTCTAGGAACTTTG	0.006
atpF!455	TCAACAAGCCTTACAAGGAG	C	TCTAGGAACTTTGAATAGTT	0.012
atpF!457	AACAAGCCTTACAAGGAGCT	C	TAGGAACTTTGAATAGTTGT	0.586
atpF!464	CTTACAAGGAGCTCTAGGAA	C	TTTGAATAGTTGTTTGAACA	0
atpF!483	ACTTTGAATAGTTGTTTGAA	C	AACGAGTTACATTTACGAAC	0.011
atpF!486	TTGAATAGTTGTTTGAACAA	C	GAGTTACATTTACGAACTAT	0.009
atpF!493	GTTGTTTGAACAACGAGTTA	C	ATTTACGAACTATCAGTGCT	0
atpF!499	TGAACAACGAGTTACATTTA	C	GAACTATCAGTGCTAATATT	0.005
atpF!503	CAACGAGTTACATTTACGAA	C	TATCAGTGCTAATATTGGTA	0.014
atpF!507	GAGTTACATTTACGAACTAT	C	AGTGCTAATATTGGTATGTT	0.024
atpF!512	ACATTTACGAACTATCAGTG	C	TAATATTGGTATGTTTGGGG	0.001
atpF!533	TAATATTGGTATGTTTGGGG	C	GATGAAAGAAATAAACGATT	0.037
atpF!549	GGGGCGATGAAAGAAATAAA	C	GATTAGNNNNNNNNNNNNNN	0.017
atpH!7	NNNNNNNNNNNNNNATGAAT	C	CACTGATTTCTGCCGCTTCC	0.169
atpH!8	NNNNNNNNNNNNNATGAATC	C	ACTGATTTCTGCCGCTTCCG	0.139
atpH!10	NNNNNNNNNNNATGAATCCA	C	TGATTTCTGCCGCTTCCGTT	0.001
atpH!17	NNNNATGAATCCACTGATTT	C	TGCCGCTTCCGTTATTGCTG	0.867
atpH!20	NATGAATCCACTGATTTCTG	C	CGCTTCCGTTATTGCTGCTG	0
atpH!21	ATGAATCCACTGATTTCTGC	C	GCTTCCGTTATTGCTGCTGG	0.106
atpH!23	GAATCCACTGATTTCTGCCG	C	TTCCGTTATTGCTGCTGGAT	0.01
atpH!26	TCCACTGATTTCTGCCGCTT	C	CGTTATTGCTGCTGGATTGG	0.948
atpH!27	CCACTGATTTCTGCCGCTTC	C	GTTATTGCTGCTGGATTGGC	0.015
atpH!35	TTCTGCCGCTTCCGTTATTG	C	TGCTGGATTGGCTGTAGGGC	0.144
atpH!38	TGCCGCTTCCGTTATTGCTG	C	TGGATTGGCTGTAGGGCTGG	0.003
atpH!47	CGTTATTGCTGCTGGATTGG	C	TGTAGGGCTGGCTTCTATTG	0.031
atpH!55	CTGCTGGATTGGCTGTAGGG	C	TGGCTTCTATTGGACCCGGA	0
atpH!59	TGGATTGGCTGTAGGGCTGG	C	TTCTATTGGACCCGGAGTTG	0.002
atpH!62	ATTGGCTGTAGGGCTGGCTT	C	TATTGGACCCGGAGTTGGTC	0.016
atpH!70	TAGGGCTGGCTTCTATTGGA	C	CCGGAGTTGGTCAAGGTACT	0.007
atpH!71	AGGGCTGGCTTCTATTGGAC	C	CGGAGTTGGTCAAGGTACTG	0.203
atpH!72	GGGCTGGCTTCTATTGGACC	C	GGAGTTGGTCAAGGTACTGC	0.036
atpH!82	CTATTGGACCCGGAGTTGGT	C	AAGGTACTGCTGCGGGCCAA	0.011
atpH!89	ACCCGGAGTTGGTCAAGGTA	C	TGCTGCGGGCCAAGCCGTAG	0.121
atpH!92	CGGAGTTGGTCAAGGTACTG	C	TGCGGGCCAAGCCGTAGAAG	0.008
atpH!95	AGTTGGTCAAGGTACTGCTG	C	GGGCCAAGCCGTAGAAGGTA	0.003
atpH!99	GGTCAAGGTACTGCTGCGGG	C	CAAGCCGTAGAAGGTATCGC	0
atpH!100	GTCAAGGTACTGCTGCGGGC	C	AAGCCGTAGAAGGTATCGCG	0.014
atpH!104	AGGTACTGCTGCGGGCCAAG	C	CGTAGAAGGTATCGCGAGAC	0
atpH!105	GGTACTGCTGCGGGCCAAGC	C	GTAGAAGGTATCGCGAGACA	0.004
atpH!117	GGCCAAGCCGTAGAAGGTAT	C	GCGAGACAGCCAGAAGCGGA	0.001
atpH!119	CCAAGCCGTAGAAGGTATCG	C	GAGACAGCCAGAAGCGGAGG	0.013
atpH!124	CCGTAGAAGGTATCGCGAGA	C	AGCCAGAAGCGGAGGGTAAA	0.039
atpH!127	TAGAAGGTATCGCGAGACAG	C	CAGAAGCGGAGGGTAAAATA	0.007
atpH!128	AGAAGGTATCGCGAGACAGC	C	AGAAGCGGAGGGTAAAATAC	0.642
atpH!134	TATCGCGAGACAGCCAGAAG	C	GGAGGGTAAAATACGGGGTA	0.052
atpH!148	CAGAAGCGGAGGGTAAAATA	C	GGGGTACTTTATTGCTTAGT	0.112
atpH!155	GGAGGGTAAAATACGGGGTA	C	TTTATTGCTTAGTCTGGCTT	0.001
atpH!163	AAATACGGGGTACTTTATTG	C	TTAGTCTGGCTTTTATGGAA	0.085
atpH!169	GGGGTACTTTATTGCTTAGT	C	TGGCTTTTATGGAAGCTTTA	0.371
atpH!173	TACTTTATTGCTTAGTCTGG	C	TTTTATGGAAGCTTTAACAA	0
atpH!185	TAGTCTGGCTTTTATGGAAG	C	TTTAACAATTTATGGACTGG	0.285
atpH!191	GGCTTTTATGGAAGCTTTAA	C	AATTTATGGACTGGTCGTGG	0.209
atpH!202	AAGCTTTAACAATTTATGGA	C	TGGTCGTGGCATTAGCGCTT	0.131
atpH!207	TTAACAATTTATGGACTGGT	C	GTGGCATTAGCGCTTTTATT	0.003
atpH!212	AATTTATGGACTGGTCGTGG	C	ATTAGCGCTTTTATTTGCAA	0.047
atpH!218	TGGACTGGTCGTGGCATTAG	C	GCTTTTATTTGCAAATCCCT	0.049
atpH!220	GACTGGTCGTGGCATTAGCG	C	TTTTATTTGCAAATCCCTTT	0.006
atpH!230	GGCATTAGCGCTTTTATTTG	C	AAATCCCTTTGTTTAANNNN	0.013
atpH!235	TAGCGCTTTTATTTGCAAAT	C	CCTTTGTTTAANNNNNNNNN	0.394
atpH!236	AGCGCTTTTATTTGCAAATC	C	CTTTGTTTAANNNNNNNNNN	0.007
atpH!237	GCGCTTTTATTTGCAAATCC	C	TTTGTTTAANNNNNNNNNNN	0.502
atpI!10	NNNNNNNNNNNATGAATGTT	C	TACCATGTTCCATCAACACA	0.03
atpI!13	NNNNNNNNATGAATGTTCTA	C	CATGTTCCATCAACACACTA	0.135
atpI!14	NNNNNNNATGAATGTTCTAC	C	ATGTTCCATCAACACACTAA	0.725
atpI!20	NATGAATGTTCTACCATGTT	C	CATCAACACACTAAAAGGGT	0.074
atpI!21	ATGAATGTTCTACCATGTTC	C	ATCAACACACTAAAAGGGTT	0.147
atpI!24	AATGTTCTACCATGTTCCAT	C	AACACACTAAAAGGGTTATA	0.496
atpI!27	GTTCTACCATGTTCCATCAA	C	ACACTAAAAGGGTTATACGA	0.001
atpI!29	TCTACCATGTTCCATCAACA	C	ACTAAAAGGGTTATACGATA	0.141
atpI!31	TACCATGTTCCATCAACACA	C	TAAAAGGGTTATACGATATA	0.019
atpI!45	AACACACTAAAAGGGTTATA	C	GATATATCCGGTGTAGAAGT	0.02
atpI!53	AAAAGGGTTATACGATATAT	C	CGGTGTAGAAGTAGGCCAAC	0.252
atpI!54	AAAGGGTTATACGATATATC	C	GGTGTAGAAGTAGGCCAACA	0.623
atpI!69	ATATCCGGTGTAGAAGTAGG	C	CAACATTTCTATTGGCAAAT	0.006
atpI!70	TATCCGGTGTAGAAGTAGGC	C	AACATTTCTATTGGCAAATA	0.412
atpI!73	CCGGTGTAGAAGTAGGCCAA	C	ATTTCTATTGGCAAATAGGA	0.012
atpI!78	GTAGAAGTAGGCCAACATTT	C	TATTGGCAAATAGGAGGTTT	0.357
atpI!85	TAGGCCAACATTTCTATTGG	C	AAATAGGAGGTTTCCAAGTA	0
atpI!99	TATTGGCAAATAGGAGGTTT	C	CAAGTACATGCCCAAGTACT	0.122
atpI!100	ATTGGCAAATAGGAGGTTTC	C	AAGTACATGCCCAAGTACTT	0.952
atpI!106	AAATAGGAGGTTTCCAAGTA	C	ATGCCCAAGTACTTATTACT	0.052
atpI!110	AGGAGGTTTCCAAGTACATG	C	CCAAGTACTTATTACTTCTT	0.001
atpI!111	GGAGGTTTCCAAGTACATGC	C	CAAGTACTTATTACTTCTTG	0.023
atpI!112	GAGGTTTCCAAGTACATGCC	C	AAGTACTTATTACTTCTTGG	0.408
atpI!118	TCCAAGTACATGCCCAAGTA	C	TTATTACTTCTTGGTTCGTA	0.003
atpI!125	ACATGCCCAAGTACTTATTA	C	TTCTTGGTTCGTAATTGCTA	0.007
atpI!128	TGCCCAAGTACTTATTACTT	C	TTGGTTCGTAATTGCTATCT	0.45
atpI!135	GTACTTATTACTTCTTGGTT	C	GTAATTGCTATCTTATTAGG	0.219
atpI!143	TACTTCTTGGTTCGTAATTG	C	TATCTTATTAGGTTCCGCTA	0.171
atpI!147	TCTTGGTTCGTAATTGCTAT	C	TTATTAGGTTCCGCTACTAT	0.069
atpI!158	AATTGCTATCTTATTAGGTT	C	CGCTACTATCGCTGTTCGGA	0.863
atpI!159	ATTGCTATCTTATTAGGTTC	C	GCTACTATCGCTGTTCGGAA	0.584
atpI!161	TGCTATCTTATTAGGTTCCG	C	TACTATCGCTGTTCGGAATC	0.478
atpI!164	TATCTTATTAGGTTCCGCTA	C	TATCGCTGTTCGGAATCCAC	0.2
atpI!168	TTATTAGGTTCCGCTACTAT	C	GCTGTTCGGAATCCACAAAC	0.034
atpI!170	ATTAGGTTCCGCTACTATCG	C	TGTTCGGAATCCACAAACCA	0.071
atpI!175	GTTCCGCTACTATCGCTGTT	C	GGAATCCACAAACCATTCCG	0.624
atpI!181	CTACTATCGCTGTTCGGAAT	C	CACAAACCATTCCGACCAAT	0.141
atpI!182	TACTATCGCTGTTCGGAATC	C	ACAAACCATTCCGACCAATG	0.446
atpI!184	CTATCGCTGTTCGGAATCCA	C	AAACCATTCCGACCAATGGT	0.105
atpI!188	CGCTGTTCGGAATCCACAAA	C	CATTCCGACCAATGGTCAGA	0.001
atpI!189	GCTGTTCGGAATCCACAAAC	C	ATTCCGACCAATGGTCAGAA	0
atpI!193	TTCGGAATCCACAAACCATT	C	CGACCAATGGTCAGAATTTT	0.778
atpI!194	TCGGAATCCACAAACCATTC	C	GACCAATGGTCAGAATTTTT	0.317
atpI!197	GAATCCACAAACCATTCCGA	C	CAATGGTCAGAATTTTTTCG	0.001
atpI!198	AATCCACAAACCATTCCGAC	C	AATGGTCAGAATTTTTTCGA	0.017
atpI!205	AAACCATTCCGACCAATGGT	C	AGAATTTTTTCGAATATGTC	0.058
atpI!216	ACCAATGGTCAGAATTTTTT	C	GAATATGTCCTTGAATTCAT	0.696
atpI!225	CAGAATTTTTTCGAATATGT	C	CTTGAATTCATTCGAGACTT	0.656
atpI!226	AGAATTTTTTCGAATATGTC	C	TTGAATTCATTCGAGACTTG	0.789
atpI!234	TTCGAATATGTCCTTGAATT	C	ATTCGAGACTTGAGCAAAAC	0.253
atpI!238	AATATGTCCTTGAATTCATT	C	GAGACTTGAGCAAAACCCAA	0.279
atpI!243	GTCCTTGAATTCATTCGAGA	C	TTGAGCAAAACCCAAATTGG	0.074
atpI!249	GAATTCATTCGAGACTTGAG	C	AAAACCCAAATTGGAGAGGG	0
atpI!254	CATTCGAGACTTGAGCAAAA	C	CCAAATTGGAGAGGGGTATG	0.026
atpI!255	ATTCGAGACTTGAGCAAAAC	C	CAAATTGGAGAGGGGTATGG	0.051
atpI!256	TTCGAGACTTGAGCAAAACC	C	AAATTGGAGAGGGGTATGGT	0.375
atpI!277	AAATTGGAGAGGGGTATGGT	C	CTTGGGTTCCTTTTATTGGA	0.021
atpI!278	AATTGGAGAGGGGTATGGTC	C	TTGGGTTCCTTTTATTGGAA	0.099
atpI!286	AGGGGTATGGTCCTTGGGTT	C	CTTTTATTGGAACTATGTTC	0.002
atpI!287	GGGGTATGGTCCTTGGGTTC	C	TTTTATTGGAACTATGTTCT	0.843
atpI!299	TTGGGTTCCTTTTATTGGAA	C	TATGTTCTTATTTATTTTTG	0.014
atpI!306	CCTTTTATTGGAACTATGTT	C	TTATTTATTTTTGTTTCCAA	0.232
atpI!323	GTTCTTATTTATTTTTGTTT	C	CAACTGGTCAGGGGCTCTTT	0.353
atpI!324	TTCTTATTTATTTTTGTTTC	C	AACTGGTCAGGGGCTCTTTT	0.763
atpI!327	TTATTTATTTTTGTTTCCAA	C	TGGTCAGGGGCTCTTTTACC	0.057
atpI!332	TATTTTTGTTTCCAACTGGT	C	AGGGGCTCTTTTACCTTGGA	0.761
atpI!338	TGTTTCCAACTGGTCAGGGG	C	TCTTTTACCTTGGAAAATAA	0.001
atpI!340	TTTCCAACTGGTCAGGGGCT	C	TTTTACCTTGGAAAATAATA	0.025
atpI!346	ACTGGTCAGGGGCTCTTTTA	C	CTTGGAAAATAATACAGTTA	0.092
atpI!347	CTGGTCAGGGGCTCTTTTAC	C	TTGGAAAATAATACAGTTAC	0.817
atpI!361	TTTTACCTTGGAAAATAATA	C	AGTTACCTCATGGGGAGTTA	0.149
atpI!367	CTTGGAAAATAATACAGTTA	C	CTCATGGGGAGTTAGCCGCA	0.001
atpI!368	TTGGAAAATAATACAGTTAC	C	TCATGGGGAGTTAGCCGCAC	0.29
atpI!370	GGAAAATAATACAGTTACCT	C	ATGGGGAGTTAGCCGCACCC	0.975
atpI!383	GTTACCTCATGGGGAGTTAG	C	CGCACCCACGAATGATATAA	0.006
atpI!384	TTACCTCATGGGGAGTTAGC	C	GCACCCACGAATGATATAAA	0.005
atpI!386	ACCTCATGGGGAGTTAGCCG	C	ACCCACGAATGATATAAATA	0.012
atpI!388	CTCATGGGGAGTTAGCCGCA	C	CCACGAATGATATAAATACT	0.006
atpI!389	TCATGGGGAGTTAGCCGCAC	C	CACGAATGATATAAATACTA	0.002
atpI!390	CATGGGGAGTTAGCCGCACC	C	ACGAATGATATAAATACTAC	0.014
atpI!392	TGGGGAGTTAGCCGCACCCA	C	GAATGATATAAATACTACTG	0.006
atpI!407	ACCCACGAATGATATAAATA	C	TACTGTTGCTTTAGCTTTAC	0.056
atpI!410	CACGAATGATATAAATACTA	C	TGTTGCTTTAGCTTTACCCA	0.575
atpI!416	TGATATAAATACTACTGTTG	C	TTTAGCTTTACCCACGTCAG	0.278
atpI!422	AAATACTACTGTTGCTTTAG	C	TTTACCCACGTCAGTAGCAT	0
atpI!427	CTACTGTTGCTTTAGCTTTA	C	CCACGTCAGTAGCATATTTC	0.605
atpI!428	TACTGTTGCTTTAGCTTTAC	C	CACGTCAGTAGCATATTTCT	0.401
atpI!429	ACTGTTGCTTTAGCTTTACC	C	ACGTCAGTAGCATATTTCTA	0.02
atpI!431	TGTTGCTTTAGCTTTACCCA	C	GTCAGTAGCATATTTCTATG	0.233
atpI!434	TGCTTTAGCTTTACCCACGT	C	AGTAGCATATTTCTATGCGG	0.081
atpI!440	AGCTTTACCCACGTCAGTAG	C	ATATTTCTATGCGGGTCTTA	0.002
atpI!447	CCCACGTCAGTAGCATATTT	C	TATGCGGGTCTTACAAAAAA	0.027
atpI!452	GTCAGTAGCATATTTCTATG	C	GGGTCTTACAAAAAAAGGAT	0.221
atpI!457	TAGCATATTTCTATGCGGGT	C	TTACAAAAAAAGGATTGGGT	0.035
atpI!461	ATATTTCTATGCGGGTCTTA	C	AAAAAAAGGATTGGGTTATT	0.195
atpI!483	AAAAAAGGATTGGGTTATTT	C	GGTAAATATATTCAACCAAC	0.605
atpI!496	GTTATTTCGGTAAATATATT	C	AACCAACTCCAATACTTTTA	0.323
atpI!499	ATTTCGGTAAATATATTCAA	C	CAACTCCAATACTTTTACCA	0.001
atpI!500	TTTCGGTAAATATATTCAAC	C	AACTCCAATACTTTTACCAA	0.01
atpI!503	CGGTAAATATATTCAACCAA	C	TCCAATACTTTTACCAATTA	0.049
atpI!505	GTAAATATATTCAACCAACT	C	CAATACTTTTACCAATTAAC	0.02
atpI!506	TAAATATATTCAACCAACTC	C	AATACTTTTACCAATTAACA	0.385
atpI!511	ATATTCAACCAACTCCAATA	C	TTTTACCAATTAACATCCTA	0.101
atpI!517	AACCAACTCCAATACTTTTA	C	CAATTAACATCCTAGAAGAT	0.138
atpI!518	ACCAACTCCAATACTTTTAC	C	AATTAACATCCTAGAAGATT	0.011
atpI!525	CCAATACTTTTACCAATTAA	C	ATCCTAGAAGATTTCACAAA	0.002
atpI!528	ATACTTTTACCAATTAACAT	C	CTAGAAGATTTCACAAAACC	0.057
atpI!529	TACTTTTACCAATTAACATC	C	TAGAAGATTTCACAAAACCC	0.048
atpI!540	ATTAACATCCTAGAAGATTT	C	ACAAAACCCTTATCACTTAG	0.451
atpI!542	TAACATCCTAGAAGATTTCA	C	AAAACCCTTATCACTTAGTT	0.001
atpI!547	TCCTAGAAGATTTCACAAAA	C	CCTTATCACTTAGTTTTCGA	0.278
atpI!548	CCTAGAAGATTTCACAAAAC	C	CTTATCACTTAGTTTTCGAC	0.005
atpI!549	CTAGAAGATTTCACAAAACC	C	TTATCACTTAGTTTTCGACT	0.342
atpI!554	AGATTTCACAAAACCCTTAT	C	ACTTAGTTTTCGACTTTTTG	0.084
atpI!556	ATTTCACAAAACCCTTATCA	C	TTAGTTTTCGACTTTTTGGT	0
atpI!565	AACCCTTATCACTTAGTTTT	C	GACTTTTTGGTAATATATTG	0.03
atpI!568	CCTTATCACTTAGTTTTCGA	C	TTTTTGGTAATATATTGGCG	0.002
atpI!587	ACTTTTTGGTAATATATTGG	C	GGATGAATTAGTAGTTGTTG	0.027
atpI!610	ATGAATTAGTAGTTGTTGTT	C	TTGTTTCTTTAGTACCTTCA	0.78
atpI!617	AGTAGTTGTTGTTCTTGTTT	C	TTTAGTACCTTCAGTAGTTC	0.686
atpI!625	TTGTTCTTGTTTCTTTAGTA	C	CTTCAGTAGTTCCTATACCT	0.161
atpI!626	TGTTCTTGTTTCTTTAGTAC	C	TTCAGTAGTTCCTATACCTG	0.299
atpI!629	TCTTGTTTCTTTAGTACCTT	C	AGTAGTTCCTATACCTGTTA	0.919
atpI!637	CTTTAGTACCTTCAGTAGTT	C	CTATACCTGTTATGTTCCTT	0.748
atpI!638	TTTAGTACCTTCAGTAGTTC	C	TATACCTGTTATGTTCCTTG	0.523
atpI!643	TACCTTCAGTAGTTCCTATA	C	CTGTTATGTTCCTTGGATTA	0
atpI!644	ACCTTCAGTAGTTCCTATAC	C	TGTTATGTTCCTTGGATTAT	0.951
atpI!654	GTTCCTATACCTGTTATGTT	C	CTTGGATTATTTACAAGTGG	0.001
atpI!655	TTCCTATACCTGTTATGTTC	C	TTGGATTATTTACAAGTGGT	0.031
atpI!668	TATGTTCCTTGGATTATTTA	C	AAGTGGTATTCAAGCTCTAA	0.019
atpI!679	GATTATTTACAAGTGGTATT	C	AAGCTCTAATTTTCGCAACT	0.051
atpI!683	ATTTACAAGTGGTATTCAAG	C	TCTAATTTTCGCAACTTTAG	0.002
atpI!685	TTACAAGTGGTATTCAAGCT	C	TAATTTTCGCAACTTTAGCC	0.026
atpI!693	GGTATTCAAGCTCTAATTTT	C	GCAACTTTAGCCGCGGCTTA	0.028
atpI!695	TATTCAAGCTCTAATTTTCG	C	AACTTTAGCCGCGGCTTATA	0.053
atpI!698	TCAAGCTCTAATTTTCGCAA	C	TTTAGCCGCGGCTTATATAG	0.01
atpI!704	TCTAATTTTCGCAACTTTAG	C	CGCGGCTTATATAGGGGAAT	0
atpI!705	CTAATTTTCGCAACTTTAGC	C	GCGGCTTATATAGGGGAATC	0.008
atpI!707	AATTTTCGCAACTTTAGCCG	C	GGCTTATATAGGGGAATCCA	0.002
atpI!710	TTTCGCAACTTTAGCCGCGG	C	TTATATAGGGGAATCCATGG	0.052
atpI!725	CGCGGCTTATATAGGGGAAT	C	CATGGAGGGTCATCATTGAN	0.521
atpI!726	GCGGCTTATATAGGGGAATC	C	ATGGAGGGTCATCATTGANN	0.004
atpI!736	TAGGGGAATCCATGGAGGGT	C	ATCATTGANNNNNNNNNNNN	0.04
atpI!739	GGGAATCCATGGAGGGTCAT	C	ATTGANNNNNNNNNNNNNNN	0.017
rps2!5	NNNNNNNNNNNNNNNNATGA	C	AAGAAGGTATTGGAACATCA	0.001
rps2!21	ATGACAAGAAGGTATTGGAA	C	ATCAATTTGGAAGAGATGAT	0.035
rps2!24	ACAAGAAGGTATTGGAACAT	C	AATTTGGAAGAGATGATGGA	0.734
rps2!47	TTTGGAAGAGATGATGGAAG	C	AGGAGTTCATTTTGGTCATG	0.006
rps2!55	AGATGATGGAAGCAGGAGTT	C	ATTTTGGTCATGGTACTAGG	0.038
rps2!64	AAGCAGGAGTTCATTTTGGT	C	ATGGTACTAGGAAGTGGAAT	0.044
rps2!71	AGTTCATTTTGGTCATGGTA	C	TAGGAAGTGGAATCCTAGAA	0.003
rps2!85	ATGGTACTAGGAAGTGGAAT	C	CTAGAATGGCACCTTACATC	0.004
rps2!86	TGGTACTAGGAAGTGGAATC	C	TAGAATGGCACCTTACATCT	0
rps2!95	GAAGTGGAATCCTAGAATGG	C	ACCTTACATCTCTGCAAAGC	0.009
rps2!97	AGTGGAATCCTAGAATGGCA	C	CTTACATCTCTGCAAAGCGT	0.208
rps2!98	GTGGAATCCTAGAATGGCAC	C	TTACATCTCTGCAAAGCGTA	0.001
rps2!102	AATCCTAGAATGGCACCTTA	C	ATCTCTGCAAAGCGTAAAGG	0.001
rps2!105	CCTAGAATGGCACCTTACAT	C	TCTGCAAAGCGTAAAGGTAT	0.003
rps2!107	TAGAATGGCACCTTACATCT	C	TGCAAAGCGTAAAGGTATTC	0.05
rps2!110	AATGGCACCTTACATCTCTG	C	AAAGCGTAAAGGTATTCATA	0.03
rps2!115	CACCTTACATCTCTGCAAAG	C	GTAAAGGTATTCATATTACA	0
rps2!127	CTGCAAAGCGTAAAGGTATT	C	ATATTACAAATCTTACTAGA	0.265
rps2!134	GCGTAAAGGTATTCATATTA	C	AAATCTTACTAGAACTGCTC	0.782
rps2!139	AAGGTATTCATATTACAAAT	C	TTACTAGAACTGCTCGTTTT	0.035
rps2!143	TATTCATATTACAAATCTTA	C	TAGAACTGCTCGTTTTTTAT	0.015
rps2!149	TATTACAAATCTTACTAGAA	C	TGCTCGTTTTTTATCAGAAG	0.272
rps2!152	TACAAATCTTACTAGAACTG	C	TCGTTTTTTATCAGAAGCTT	0.111
rps2!154	CAAATCTTACTAGAACTGCT	C	GTTTTTTATCAGAAGCTTGT	0.382
rps2!164	TAGAACTGCTCGTTTTTTAT	C	AGAAGCTTGTGATTTAGTTT	0.233
rps2!170	TGCTCGTTTTTTATCAGAAG	C	TTGTGATTTAGTTTTTGATG	0
rps2!191	TTGTGATTTAGTTTTTGATG	C	AGCAAGTCGGGGAAAACAAT	0.004
rps2!194	TGATTTAGTTTTTGATGCAG	C	AAGTCGGGGAAAACAATTCT	0.004
rps2!199	TAGTTTTTGATGCAGCAAGT	C	GGGGAAAACAATTCTTAATC	0.062
rps2!208	ATGCAGCAAGTCGGGGAAAA	C	AATTCTTAATCGTTGGTACA	0.002
rps2!213	GCAAGTCGGGGAAAACAATT	C	TTAATCGTTGGTACAAAAAA	0.092
rps2!219	CGGGGAAAACAATTCTTAAT	C	GTTGGTACAAAAAATAAAGC	0.456
rps2!227	ACAATTCTTAATCGTTGGTA	C	AAAAAATAAAGCGGCCGATT	0.012
rps2!239	CGTTGGTACAAAAAATAAAG	C	GGCCGATTTAGTAGCATCGG	0.002
rps2!242	TGGTACAAAAAATAAAGCGG	C	CGATTTAGTAGCATCGGCCG	0.122
rps2!243	GGTACAAAAAATAAAGCGGC	C	GATTTAGTAGCATCGGCCGC	0.01
rps2!254	TAAAGCGGCCGATTTAGTAG	C	ATCGGCCGCAATAAGGGCTC	0.004
rps2!257	AGCGGCCGATTTAGTAGCAT	C	GGCCGCAATAAGGGCTCGAT	0.736
rps2!260	GGCCGATTTAGTAGCATCGG	C	CGCAATAAGGGCTCGATGTC	0
rps2!261	GCCGATTTAGTAGCATCGGC	C	GCAATAAGGGCTCGATGTCA	0.021
rps2!263	CGATTTAGTAGCATCGGCCG	C	AATAAGGGCTCGATGTCATT	0.002
rps2!272	AGCATCGGCCGCAATAAGGG	C	TCGATGTCATTATGTTAATA	0.029
rps2!274	CATCGGCCGCAATAAGGGCT	C	GATGTCATTATGTTAATAAA	0.108
rps2!280	CCGCAATAAGGGCTCGATGT	C	ATTATGTTAATAAAAAATGG	0.001
rps2!301	ATTATGTTAATAAAAAATGG	C	TTGGTGGTATGTCAACGAAT	0
rps2!314	AAAATGGCTTGGTGGTATGT	C	AACGAATTGGTCCACTACGG	0.036
rps2!317	ATGGCTTGGTGGTATGTCAA	C	GAATTGGTCCACTACGGAAA	0
rps2!326	TGGTATGTCAACGAATTGGT	C	CACTACGGAAACAAGACTTC	0.009
rps2!327	GGTATGTCAACGAATTGGTC	C	ACTACGGAAACAAGACTTCA	0.028
rps2!329	TATGTCAACGAATTGGTCCA	C	TACGGAAACAAGACTTCATA	0.012
rps2!332	GTCAACGAATTGGTCCACTA	C	GGAAACAAGACTTCATAAGT	0.112
rps2!338	GAATTGGTCCACTACGGAAA	C	AAGACTTCATAAGTTTAGGG	0
rps2!343	GGTCCACTACGGAAACAAGA	C	TTCATAAGTTTAGGGACTTG	0.003
rps2!346	CCACTACGGAAACAAGACTT	C	ATAAGTTTAGGGACTTGAGA	0.002
rps2!360	AGACTTCATAAGTTTAGGGA	C	TTGAGAGCGGAACAAAAGAC	0.097
rps2!368	TAAGTTTAGGGACTTGAGAG	C	GGAACAAAAGACGGGAAGAC	0.009
rps2!373	TTAGGGACTTGAGAGCGGAA	C	AAAAGACGGGAAGACTCAAC	0
rps2!380	CTTGAGAGCGGAACAAAAGA	C	GGGAAGACTCAACCGTCTTC	0.001
rps2!388	CGGAACAAAAGACGGGAAGA	C	TCAACCGTCTTCCGAAAAGA	0.044
rps2!390	GAACAAAAGACGGGAAGACT	C	AACCGTCTTCCGAAAAGAGA	0.035
rps2!393	CAAAAGACGGGAAGACTCAA	C	CGTCTTCCGAAAAGAGATGC	0.008
rps2!394	AAAAGACGGGAAGACTCAAC	C	GTCTTCCGAAAAGAGATGCA	0.781
rps2!397	AGACGGGAAGACTCAACCGT	C	TTCCGAAAAGAGATGCAGCA	0.012
rps2!400	CGGGAAGACTCAACCGTCTT	C	CGAAAAGAGATGCAGCAATG	0.102
rps2!401	GGGAAGACTCAACCGTCTTC	C	GAAAAGAGATGCAGCAATGT	0.671
rps2!413	CCGTCTTCCGAAAAGAGATG	C	AGCAATGTTGAAGAGACAAT	0.001
rps2!416	TCTTCCGAAAAGAGATGCAG	C	AATGTTGAAGAGACAATTAT	0.002
rps2!430	ATGCAGCAATGTTGAAGAGA	C	AATTATCTCATTTGCAAACA	0.003
rps2!437	AATGTTGAAGAGACAATTAT	C	TCATTTGCAAACATACCTAG	0.03
rps2!439	TGTTGAAGAGACAATTATCT	C	ATTTGCAAACATACCTAGGC	0.593
rps2!445	AGAGACAATTATCTCATTTG	C	AAACATACCTAGGCGGCATC	0
rps2!449	ACAATTATCTCATTTGCAAA	C	ATACCTAGGCGGCATCAAAT	0.001
rps2!453	TTATCTCATTTGCAAACATA	C	CTAGGCGGCATCAAATATAT	0.003
rps2!454	TATCTCATTTGCAAACATAC	C	TAGGCGGCATCAAATATATG	0.026
rps2!459	CATTTGCAAACATACCTAGG	C	GGCATCAAATATATGACGGG	0
rps2!462	TTGCAAACATACCTAGGCGG	C	ATCAAATATATGACGGGGTT	0.02
rps2!465	CAAACATACCTAGGCGGCAT	C	AAATATATGACGGGGTTGCC	0.065
rps2!476	AGGCGGCATCAAATATATGA	C	GGGGTTGCCTGATATTGTAA	0.04
rps2!484	TCAAATATATGACGGGGTTG	C	CTGATATTGTAATCATCGTT	0.04
rps2!485	CAAATATATGACGGGGTTGC	C	TGATATTGTAATCATCGTTG	0.59
rps2!498	GGGTTGCCTGATATTGTAAT	C	ATCGTTGATCAGCAAGAAGA	0.029
rps2!501	TTGCCTGATATTGTAATCAT	C	GTTGATCAGCAAGAAGAATA	0.015
rps2!508	ATATTGTAATCATCGTTGAT	C	AGCAAGAAGAATATACGGCT	0.522
rps2!511	TTGTAATCATCGTTGATCAG	C	AAGAAGAATATACGGCTCTT	0.001
rps2!524	TGATCAGCAAGAAGAATATA	C	GGCTCTTCGAGAATGTGTCA	0.016
rps2!527	TCAGCAAGAAGAATATACGG	C	TCTTCGAGAATGTGTCACTT	0.005
rps2!529	AGCAAGAAGAATATACGGCT	C	TTCGAGAATGTGTCACTTTG	0.202
rps2!532	AAGAAGAATATACGGCTCTT	C	GAGAATGTGTCACTTTGGGA	0.002
rps2!543	ACGGCTCTTCGAGAATGTGT	C	ACTTTGGGAATTCCAACAAT	0.057
rps2!545	GGCTCTTCGAGAATGTGTCA	C	TTTGGGAATTCCAACAATTT	0.005
rps2!556	AATGTGTCACTTTGGGAATT	C	CAACAATTTGTTTAATCGAT	0.531
rps2!557	ATGTGTCACTTTGGGAATTC	C	AACAATTTGTTTAATCGATA	0.632
rps2!560	TGTCACTTTGGGAATTCCAA	C	AATTTGTTTAATCGATACAA	0.023
rps2!573	ATTCCAACAATTTGTTTAAT	C	GATACAAATTGTGACCCAGA	0.755
rps2!578	AACAATTTGTTTAATCGATA	C	AAATTGTGACCCAGATCTTG	0.893
rps2!588	TTAATCGATACAAATTGTGA	C	CCAGATCTTGCCGATATTTC	0
rps2!589	TAATCGATACAAATTGTGAC	C	CAGATCTTGCCGATATTTCG	0.001
rps2!590	AATCGATACAAATTGTGACC	C	AGATCTTGCCGATATTTCGA	0.747
rps2!595	ATACAAATTGTGACCCAGAT	C	TTGCCGATATTTCGATTCCA	0.168
rps2!599	AAATTGTGACCCAGATCTTG	C	CGATATTTCGATTCCAGCCA	0.001
rps2!600	AATTGTGACCCAGATCTTGC	C	GATATTTCGATTCCAGCCAA	0.005
rps2!608	CCCAGATCTTGCCGATATTT	C	GATTCCAGCCAATGATGACG	0.116
rps2!613	ATCTTGCCGATATTTCGATT	C	CAGCCAATGATGACGCTATA	0.011
rps2!614	TCTTGCCGATATTTCGATTC	C	AGCCAATGATGACGCTATAG	0.847
rps2!617	TGCCGATATTTCGATTCCAG	C	CAATGATGACGCTATAGCTT	0
rps2!618	GCCGATATTTCGATTCCAGC	C	AATGATGACGCTATAGCTTC	0.015
rps2!627	TCGATTCCAGCCAATGATGA	C	GCTATAGCTTCAATTCGATT	0
rps2!629	GATTCCAGCCAATGATGACG	C	TATAGCTTCAATTCGATTAA	0.13
rps2!635	AGCCAATGATGACGCTATAG	C	TTCAATTCGATTAATTCTTA	0.019
rps2!638	CAATGATGACGCTATAGCTT	C	AATTCGATTAATTCTTAACA	0.208
rps2!643	ATGACGCTATAGCTTCAATT	C	GATTAATTCTTAACAAATTA	0.011
rps2!652	TAGCTTCAATTCGATTAATT	C	TTAACAAATTAGTATCCGCA	0.264
rps2!657	TCAATTCGATTAATTCTTAA	C	AAATTAGTATCCGCAATTTG	0.441
rps2!668	AATTCTTAACAAATTAGTAT	C	CGCAATTTGTGAGGGTCGTT	0.182
rps2!669	ATTCTTAACAAATTAGTATC	C	GCAATTTGTGAGGGTCGTTC	0.357
rps2!671	TCTTAACAAATTAGTATCCG	C	AATTTGTGAGGGTCGTTCTA	0.388
rps2!685	TATCCGCAATTTGTGAGGGT	C	GTTCTAGCTATATAAGAAAT	0.033
rps2!689	CGCAATTTGTGAGGGTCGTT	C	TAGCTATATAAGAAATCGTT	0.787
rps2!693	ATTTGTGAGGGTCGTTCTAG	C	TATATAAGAAATCGTTGANN	0.001
rps2!706	GTTCTAGCTATATAAGAAAT	C	GTTGANNNNNNNNNNNNNNN	0.074
rpoC2!5	NNNNNNNNNNNNNNNNATGG	C	AGAACGGGCCGATCTAGTAT	0.003
rpoC2!10	NNNNNNNNNNNATGGCAGAA	C	GGGCCGATCTAGTATTTCAC	0.104
rpoC2!14	NNNNNNNATGGCAGAACGGG	C	CGATCTAGTATTTCACAATA	0.035
rpoC2!15	NNNNNNATGGCAGAACGGGC	C	GATCTAGTATTTCACAATAA	0.035
rpoC2!19	NNATGGCAGAACGGGCCGAT	C	TAGTATTTCACAATAAAGCG	0.072
rpoC2!28	AACGGGCCGATCTAGTATTT	C	ACAATAAAGCGATAGATGGA	0.551
rpoC2!30	CGGGCCGATCTAGTATTTCA	C	AATAAAGCGATAGATGGAAC	0
rpoC2!38	TCTAGTATTTCACAATAAAG	C	GATAGATGGAACTGCCATGA	0.016
rpoC2!50	CAATAAAGCGATAGATGGAA	C	TGCCATGAAACGACTTATTA	0.002
rpoC2!53	TAAAGCGATAGATGGAACTG	C	CATGAAACGACTTATTAGCA	0.017
rpoC2!54	AAAGCGATAGATGGAACTGC	C	ATGAAACGACTTATTAGCAG	0.407
rpoC2!61	TAGATGGAACTGCCATGAAA	C	GACTTATTAGCAGGTTAATA	0.007
rpoC2!64	ATGGAACTGCCATGAAACGA	C	TTATTAGCAGGTTAATAGAT	0.002
rpoC2!72	GCCATGAAACGACTTATTAG	C	AGGTTAATAGATCACTTTGG	0.002
rpoC2!85	TTATTAGCAGGTTAATAGAT	C	ACTTTGGAATGGCATATACA	0.308
rpoC2!87	ATTAGCAGGTTAATAGATCA	C	TTTGGAATGGCATATACATC	0.014
rpoC2!98	AATAGATCACTTTGGAATGG	C	ATATACATCACATATCCTGG	0.028
rpoC2!104	TCACTTTGGAATGGCATATA	C	ATCACATATCCTGGATCAAG	0.006
rpoC2!107	CTTTGGAATGGCATATACAT	C	ACATATCCTGGATCAAGTAA	0.485
rpoC2!109	TTGGAATGGCATATACATCA	C	ATATCCTGGATCAAGTAAAA	0.002
rpoC2!114	ATGGCATATACATCACATAT	C	CTGGATCAAGTAAAAACTCT	0.248
rpoC2!115	TGGCATATACATCACATATC	C	TGGATCAAGTAAAAACTCTG	0.106
rpoC2!121	ATACATCACATATCCTGGAT	C	AAGTAAAAACTCTGGGTTTC	0.034
rpoC2!131	TATCCTGGATCAAGTAAAAA	C	TCTGGGTTTCCAGCAAGCCA	0.008
rpoC2!133	TCCTGGATCAAGTAAAAACT	C	TGGGTTTCCAGCAAGCCACT	0.18
rpoC2!141	CAAGTAAAAACTCTGGGTTT	C	CAGCAAGCCACTGCTACATC	0.073
rpoC2!142	AAGTAAAAACTCTGGGTTTC	C	AGCAAGCCACTGCTACATCC	0.025
rpoC2!145	TAAAAACTCTGGGTTTCCAG	C	AAGCCACTGCTACATCCATT	0
rpoC2!149	AACTCTGGGTTTCCAGCAAG	C	CACTGCTACATCCATTTCAT	0.004
rpoC2!150	ACTCTGGGTTTCCAGCAAGC	C	ACTGCTACATCCATTTCATT	0.06
rpoC2!152	TCTGGGTTTCCAGCAAGCCA	C	TGCTACATCCATTTCATTAG	0.001
rpoC2!155	GGGTTTCCAGCAAGCCACTG	C	TACATCCATTTCATTAGGAA	0.001
rpoC2!158	TTTCCAGCAAGCCACTGCTA	C	ATCCATTTCATTAGGAATTG	0.02
rpoC2!161	CCAGCAAGCCACTGCTACAT	C	CATTTCATTAGGAATTGATG	0.155
rpoC2!162	CAGCAAGCCACTGCTACATC	C	ATTTCATTAGGAATTGATGA	0.021
rpoC2!167	AGCCACTGCTACATCCATTT	C	ATTAGGAATTGATGATCTTT	0.937
rpoC2!184	TTTCATTAGGAATTGATGAT	C	TTTTAACAATACCTTCTAAG	0.029
rpoC2!191	AGGAATTGATGATCTTTTAA	C	AATACCTTCTAAGGGATGGC	0.068
rpoC2!196	TTGATGATCTTTTAACAATA	C	CTTCTAAGGGATGGCTAGTA	0.003
rpoC2!197	TGATGATCTTTTAACAATAC	C	TTCTAAGGGATGGCTAGTAC	0.109
rpoC2!200	TGATCTTTTAACAATACCTT	C	TAAGGGATGGCTAGTACAGG	0.113
rpoC2!211	CAATACCTTCTAAGGGATGG	C	TAGTACAGGATGCTGAACAA	0.001
rpoC2!217	CTTCTAAGGGATGGCTAGTA	C	AGGATGCTGAACAACAAAGT	0.01
rpoC2!224	GGGATGGCTAGTACAGGATG	C	TGAACAACAAAGTTTCATTT	0.066
rpoC2!229	GGCTAGTACAGGATGCTGAA	C	AACAAAGTTTCATTTTGGAA	0
rpoC2!232	TAGTACAGGATGCTGAACAA	C	AAAGTTTCATTTTGGAAAAA	0.01
rpoC2!240	GATGCTGAACAACAAAGTTT	C	ATTTTGGAAAAACACCATCA	0.234
rpoC2!253	AAAGTTTCATTTTGGAAAAA	C	ACCATCATTTTGGGAATGTA	0.005
rpoC2!255	AGTTTCATTTTGGAAAAACA	C	CATCATTTTGGGAATGTACA	0.029
rpoC2!256	GTTTCATTTTGGAAAAACAC	C	ATCATTTTGGGAATGTACAC	0.009
rpoC2!259	TCATTTTGGAAAAACACCAT	C	ATTTTGGGAATGTACACGCG	0.423
rpoC2!274	ACCATCATTTTGGGAATGTA	C	ACGCGGTAGAAAAATTACGT	0.05
rpoC2!276	CATCATTTTGGGAATGTACA	C	GCGGTAGAAAAATTACGTCA	0.081
rpoC2!278	TCATTTTGGGAATGTACACG	C	GGTAGAAAAATTACGTCAAT	0.176
rpoC2!292	TACACGCGGTAGAAAAATTA	C	GTCAATCCATCGAGATCTGG	0.086
rpoC2!295	ACGCGGTAGAAAAATTACGT	C	AATCCATCGAGATCTGGTAT	0.252
rpoC2!299	GGTAGAAAAATTACGTCAAT	C	CATCGAGATCTGGTATGCTA	0.297
rpoC2!300	GTAGAAAAATTACGTCAATC	C	ATCGAGATCTGGTATGCTAC	0.003
rpoC2!303	GAAAAATTACGTCAATCCAT	C	GAGATCTGGTATGCTACAAG	0.128
rpoC2!309	TTACGTCAATCCATCGAGAT	C	TGGTATGCTACAAGTGAATA	0.025
rpoC2!317	ATCCATCGAGATCTGGTATG	C	TACAAGTGAATATTTACGAC	0
rpoC2!320	CATCGAGATCTGGTATGCTA	C	AAGTGAATATTTACGACAAG	0.485
rpoC2!334	ATGCTACAAGTGAATATTTA	C	GACAAGAAATGAATCCTAAT	0.001
rpoC2!337	CTACAAGTGAATATTTACGA	C	AAGAAATGAATCCTAATTTT	0.003
rpoC2!349	ATTTACGACAAGAAATGAAT	C	CTAATTTTAGGATGACTGAT	0
rpoC2!350	TTTACGACAAGAAATGAATC	C	TAATTTTAGGATGACTGATC	0.008
rpoC2!365	GAATCCTAATTTTAGGATGA	C	TGATCCTTCTAACCCAGTCC	0.158
rpoC2!370	CTAATTTTAGGATGACTGAT	C	CTTCTAACCCAGTCCATATA	0.065
rpoC2!371	TAATTTTAGGATGACTGATC	C	TTCTAACCCAGTCCATATAA	0.652
rpoC2!374	TTTTAGGATGACTGATCCTT	C	TAACCCAGTCCATATAATGT	0.007
rpoC2!378	AGGATGACTGATCCTTCTAA	C	CCAGTCCATATAATGTCTTT	0.004
rpoC2!379	GGATGACTGATCCTTCTAAC	C	CAGTCCATATAATGTCTTTT	0.089
rpoC2!380	GATGACTGATCCTTCTAACC	C	AGTCCATATAATGTCTTTTT	0.358
rpoC2!384	ACTGATCCTTCTAACCCAGT	C	CATATAATGTCTTTTTCGGG	0.024
rpoC2!385	CTGATCCTTCTAACCCAGTC	C	ATATAATGTCTTTTTCGGGA	0.127
rpoC2!395	TAACCCAGTCCATATAATGT	C	TTTTTCGGGAGCTAGAGGAA	0.029
rpoC2!401	AGTCCATATAATGTCTTTTT	C	GGGAGCTAGAGGAAATGCAT	0.812
rpoC2!407	TATAATGTCTTTTTCGGGAG	C	TAGAGGAAATGCATCTCAGG	0.003
rpoC2!419	TTCGGGAGCTAGAGGAAATG	C	ATCTCAGGTACATCAATTAG	0.001
rpoC2!422	GGGAGCTAGAGGAAATGCAT	C	TCAGGTACATCAATTAGTAG	0.002
rpoC2!424	GAGCTAGAGGAAATGCATCT	C	AGGTACATCAATTAGTAGGT	0.072
rpoC2!430	GAGGAAATGCATCTCAGGTA	C	ATCAATTAGTAGGTATGAGA	0.437
rpoC2!433	GAAATGCATCTCAGGTACAT	C	AATTAGTAGGTATGAGAGGA	0.01
rpoC2!461	AGGTATGAGAGGATTAATGT	C	GGATCCTCAAGGACAAATGA	0.556
rpoC2!466	TGAGAGGATTAATGTCGGAT	C	CTCAAGGACAAATGATTGAT	0.015
rpoC2!467	GAGAGGATTAATGTCGGATC	C	TCAAGGACAAATGATTGATT	0.876
rpoC2!469	GAGGATTAATGTCGGATCCT	C	AAGGACAAATGATTGATTTA	0.002
rpoC2!475	TAATGTCGGATCCTCAAGGA	C	AAATGATTGATTTACCCATT	0.001
rpoC2!490	AAGGACAAATGATTGATTTA	C	CCATTCAAAGCAATTTACGC	0.017
rpoC2!491	AGGACAAATGATTGATTTAC	C	CATTCAAAGCAATTTACGCG	0.169
rpoC2!492	GGACAAATGATTGATTTACC	C	ATTCAAAGCAATTTACGCGA	0.134
rpoC2!496	AAATGATTGATTTACCCATT	C	AAAGCAATTTACGCGAAGGA	0.04
rpoC2!501	ATTGATTTACCCATTCAAAG	C	AATTTACGCGAAGGACTCTC	0.008
rpoC2!508	TACCCATTCAAAGCAATTTA	C	GCGAAGGACTCTCTTTAACG	0.004
rpoC2!510	CCCATTCAAAGCAATTTACG	C	GAAGGACTCTCTTTAACGGA	0.163
rpoC2!517	AAAGCAATTTACGCGAAGGA	C	TCTCTTTAACGGAATATATT	0
rpoC2!519	AGCAATTTACGCGAAGGACT	C	TCTTTAACGGAATATATTAT	0.02
rpoC2!521	CAATTTACGCGAAGGACTCT	C	TTTAACGGAATATATTATTT	0.015
rpoC2!527	ACGCGAAGGACTCTCTTTAA	C	GGAATATATTATTTCCTGCT	0.527
rpoC2!542	TTTAACGGAATATATTATTT	C	CTGCTATGGAGCTCGCAAAG	0.275
rpoC2!543	TTAACGGAATATATTATTTC	C	TGCTATGGAGCTCGCAAAGG	0.069
rpoC2!546	ACGGAATATATTATTTCCTG	C	TATGGAGCTCGCAAAGGGGT	0
rpoC2!554	TATTATTTCCTGCTATGGAG	C	TCGCAAAGGGGTTGTGGATA	0
rpoC2!556	TTATTTCCTGCTATGGAGCT	C	GCAAAGGGGTTGTGGATACT	0.054
rpoC2!558	ATTTCCTGCTATGGAGCTCG	C	AAAGGGGTTGTGGATACTGC	0.001
rpoC2!575	TCGCAAAGGGGTTGTGGATA	C	TGCTGTACGAACATCAGATG	0.48
rpoC2!578	CAAAGGGGTTGTGGATACTG	C	TGTACGAACATCAGATGCTG	0.227
rpoC2!583	GGGTTGTGGATACTGCTGTA	C	GAACATCAGATGCTGGATAC	0
rpoC2!587	TGTGGATACTGCTGTACGAA	C	ATCAGATGCTGGATACCTCA	0.891
rpoC2!590	GGATACTGCTGTACGAACAT	C	AGATGCTGGATACCTCACGC	0.326
rpoC2!596	TGCTGTACGAACATCAGATG	C	TGGATACCTCACGCGCAGGC	0.004
rpoC2!603	CGAACATCAGATGCTGGATA	C	CTCACGCGCAGGCTTGTTGA	0.126
rpoC2!604	GAACATCAGATGCTGGATAC	C	TCACGCGCAGGCTTGTTGAA	0
rpoC2!606	ACATCAGATGCTGGATACCT	C	ACGCGCAGGCTTGTTGAAGT	0.14
rpoC2!608	ATCAGATGCTGGATACCTCA	C	GCGCAGGCTTGTTGAAGTAG	0.001
rpoC2!610	CAGATGCTGGATACCTCACG	C	GCAGGCTTGTTGAAGTAGTT	0.025
rpoC2!612	GATGCTGGATACCTCACGCG	C	AGGCTTGTTGAAGTAGTTCA	0.002
rpoC2!616	CTGGATACCTCACGCGCAGG	C	TTGTTGAAGTAGTTCAACAC	0.003
rpoC2!631	GCAGGCTTGTTGAAGTAGTT	C	AACACATTGTTGTACGTAGA	0.034
rpoC2!634	GGCTTGTTGAAGTAGTTCAA	C	ACATTGTTGTACGTAGAACA	0.003
rpoC2!636	CTTGTTGAAGTAGTTCAACA	C	ATTGTTGTACGTAGAACAGA	0.004
rpoC2!646	TAGTTCAACACATTGTTGTA	C	GTAGAACAGATTGCGGCACT	0.027
rpoC2!653	ACACATTGTTGTACGTAGAA	C	AGATTGCGGCACTGTTCGAG	0.005
rpoC2!660	GTTGTACGTAGAACAGATTG	C	GGCACTGTTCGAGGTATTTC	0.174
rpoC2!663	GTACGTAGAACAGATTGCGG	C	ACTGTTCGAGGTATTTCTGT	0
rpoC2!665	ACGTAGAACAGATTGCGGCA	C	TGTTCGAGGTATTTCTGTGA	0.104
rpoC2!670	GAACAGATTGCGGCACTGTT	C	GAGGTATTTCTGTGAGTCCT	0.195
rpoC2!680	CGGCACTGTTCGAGGTATTT	C	TGTGAGTCCTCGAAACGGGA	0.088
rpoC2!688	TTCGAGGTATTTCTGTGAGT	C	CTCGAAACGGGATGATAACA	0.005
rpoC2!689	TCGAGGTATTTCTGTGAGTC	C	TCGAAACGGGATGATAACAG	0.041
rpoC2!691	GAGGTATTTCTGTGAGTCCT	C	GAAACGGGATGATAACAGAA	0.107
rpoC2!696	ATTTCTGTGAGTCCTCGAAA	C	GGGATGATAACAGAAAGAAT	0.044
rpoC2!707	TCCTCGAAACGGGATGATAA	C	AGAAAGAATTTTTATCCAAA	0.041
rpoC2!723	ATAACAGAAAGAATTTTTAT	C	CAAACATTAATTGGTCGTGT	0.036
rpoC2!724	TAACAGAAAGAATTTTTATC	C	AAACATTAATTGGTCGTGTA	0.03
rpoC2!728	AGAAAGAATTTTTATCCAAA	C	ATTAATTGGTCGTGTATTAG	0.002
rpoC2!739	TTATCCAAACATTAATTGGT	C	GTGTATTAGCAGACGATATA	0.045
rpoC2!749	ATTAATTGGTCGTGTATTAG	C	AGACGATATATATATAGGTT	0.001
rpoC2!753	ATTGGTCGTGTATTAGCAGA	C	GATATATATATAGGTTCAAG	0.001
rpoC2!770	AGACGATATATATATAGGTT	C	AAGATGCGTTGCCATTAGAA	0.008
rpoC2!777	ATATATATAGGTTCAAGATG	C	GTTGCCATTAGAAATCAAGA	0.006
rpoC2!782	TATAGGTTCAAGATGCGTTG	C	CATTAGAAATCAAGATATTG	0.102
rpoC2!783	ATAGGTTCAAGATGCGTTGC	C	ATTAGAAATCAAGATATTGG	0.327
rpoC2!793	GATGCGTTGCCATTAGAAAT	C	AAGATATTGGGATTGGACTT	0.004
rpoC2!811	ATCAAGATATTGGGATTGGA	C	TTGTCAATCGATTCATAACC	0.131
rpoC2!816	GATATTGGGATTGGACTTGT	C	AATCGATTCATAACCTTTCG	0.117
rpoC2!820	TTGGGATTGGACTTGTCAAT	C	GATTCATAACCTTTCGAGCA	0.215
rpoC2!825	ATTGGACTTGTCAATCGATT	C	ATAACCTTTCGAGCACAACC	0.526
rpoC2!830	ACTTGTCAATCGATTCATAA	C	CTTTCGAGCACAACCAATAT	0.001
rpoC2!831	CTTGTCAATCGATTCATAAC	C	TTTCGAGCACAACCAATATC	0.174
rpoC2!835	TCAATCGATTCATAACCTTT	C	GAGCACAACCAATATCTATT	0.089
rpoC2!839	TCGATTCATAACCTTTCGAG	C	ACAACCAATATCTATTCGAA	0.061
rpoC2!841	GATTCATAACCTTTCGAGCA	C	AACCAATATCTATTCGAACC	0.002
rpoC2!844	TCATAACCTTTCGAGCACAA	C	CAATATCTATTCGAACCCCC	0.003
rpoC2!845	CATAACCTTTCGAGCACAAC	C	AATATCTATTCGAACCCCCT	0.508
rpoC2!851	CTTTCGAGCACAACCAATAT	C	TATTCGAACCCCCTTTACTT	0.002
rpoC2!856	GAGCACAACCAATATCTATT	C	GAACCCCCTTTACTTGCAGG	0.006
rpoC2!860	ACAACCAATATCTATTCGAA	C	CCCCTTTACTTGCAGGAGCA	0.016
rpoC2!861	CAACCAATATCTATTCGAAC	C	CCCTTTACTTGCAGGAGCAC	0.029
rpoC2!862	AACCAATATCTATTCGAACC	C	CCTTTACTTGCAGGAGCACA	0.135
rpoC2!863	ACCAATATCTATTCGAACCC	C	CTTTACTTGCAGGAGCACAT	0.13
rpoC2!864	CCAATATCTATTCGAACCCC	C	TTTACTTGCAGGAGCACATC	0.032
rpoC2!869	ATCTATTCGAACCCCCTTTA	C	TTGCAGGAGCACATCTTGGA	0.001
rpoC2!873	ATTCGAACCCCCTTTACTTG	C	AGGAGCACATCTTGGATCTG	0.201
rpoC2!879	ACCCCCTTTACTTGCAGGAG	C	ACATCTTGGATCTGCCGATT	0
rpoC2!881	CCCCTTTACTTGCAGGAGCA	C	ATCTTGGATCTGCCGATTAT	0.012
rpoC2!884	CTTTACTTGCAGGAGCACAT	C	TTGGATCTGCCGATTATGTT	0.001
rpoC2!891	TGCAGGAGCACATCTTGGAT	C	TGCCGATTATGTTATGGGCG	0.924
rpoC2!894	AGGAGCACATCTTGGATCTG	C	CGATTATGTTATGGGCGTAG	0.049
rpoC2!895	GGAGCACATCTTGGATCTGC	C	GATTATGTTATGGGCGTAGT	0.017
rpoC2!910	TCTGCCGATTATGTTATGGG	C	GTAGTCCCACTCATGGAGAC	0.002
rpoC2!916	GATTATGTTATGGGCGTAGT	C	CCACTCATGGAGACCTGGTC	0.005
rpoC2!917	ATTATGTTATGGGCGTAGTC	C	CACTCATGGAGACCTGGTCG	0.016
rpoC2!918	TTATGTTATGGGCGTAGTCC	C	ACTCATGGAGACCTGGTCGA	0.038
rpoC2!920	ATGTTATGGGCGTAGTCCCA	C	TCATGGAGACCTGGTCGAAT	0.332
rpoC2!922	GTTATGGGCGTAGTCCCACT	C	ATGGAGACCTGGTCGAATTG	0.038
rpoC2!930	CGTAGTCCCACTCATGGAGA	C	CTGGTCGAATTGGGAGAAGC	0.063
rpoC2!931	GTAGTCCCACTCATGGAGAC	C	TGGTCGAATTGGGAGAAGCA	0.001
rpoC2!936	CCCACTCATGGAGACCTGGT	C	GAATTGGGAGAAGCAGTAGG	0.003
rpoC2!950	CCTGGTCGAATTGGGAGAAG	C	AGTAGGTATTATTGCGGGTC	0.014
rpoC2!965	AGAAGCAGTAGGTATTATTG	C	GGGTCAATCTATTGGGGAAC	0.03
rpoC2!970	CAGTAGGTATTATTGCGGGT	C	AATCTATTGGGGAACCCGGG	0.02
rpoC2!974	AGGTATTATTGCGGGTCAAT	C	TATTGGGGAACCCGGGACTC	0.121
rpoC2!985	CGGGTCAATCTATTGGGGAA	C	CCGGGACTCAACTAACATTA	0.314
rpoC2!986	GGGTCAATCTATTGGGGAAC	C	CGGGACTCAACTAACATTAA	0.03
rpoC2!987	GGTCAATCTATTGGGGAACC	C	GGGACTCAACTAACATTAAG	0.195
rpoC2!992	ATCTATTGGGGAACCCGGGA	C	TCAACTAACATTAAGAACTT	0.001
rpoC2!994	CTATTGGGGAACCCGGGACT	C	AACTAACATTAAGAACTTTT	0.004
rpoC2!997	TTGGGGAACCCGGGACTCAA	C	TAACATTAAGAACTTTTCAT	0.007
rpoC2!1001	GGAACCCGGGACTCAACTAA	C	ATTAAGAACTTTTCATACCG	0.002
rpoC2!1010	GACTCAACTAACATTAAGAA	C	TTTTCATACCGGTGGAGTAT	0.002
rpoC2!1015	AACTAACATTAAGAACTTTT	C	ATACCGGTGGAGTATTCACG	0.09
rpoC2!1019	AACATTAAGAACTTTTCATA	C	CGGTGGAGTATTCACGGGCG	0.011
rpoC2!1020	ACATTAAGAACTTTTCATAC	C	GGTGGAGTATTCACGGGCGG	0.065
rpoC2!1032	TTTCATACCGGTGGAGTATT	C	ACGGGCGGTACTGCAGAATA	0.012
rpoC2!1034	TCATACCGGTGGAGTATTCA	C	GGGCGGTACTGCAGAATATG	0.216
rpoC2!1038	ACCGGTGGAGTATTCACGGG	C	GGTACTGCAGAATATGTACG	0.001
rpoC2!1043	TGGAGTATTCACGGGCGGTA	C	TGCAGAATATGTACGAGCTC	0.348
rpoC2!1046	AGTATTCACGGGCGGTACTG	C	AGAATATGTACGAGCTCCTG	0.003
rpoC2!1057	GCGGTACTGCAGAATATGTA	C	GAGCTCCTGATAATGGAAAA	0.003
rpoC2!1061	TACTGCAGAATATGTACGAG	C	TCCTGATAATGGAAAAATAA	0.035
rpoC2!1063	CTGCAGAATATGTACGAGCT	C	CTGATAATGGAAAAATAAAA	0.014
rpoC2!1064	TGCAGAATATGTACGAGCTC	C	TGATAATGGAAAAATAAAAT	0.007
rpoC2!1086	GATAATGGAAAAATAAAATT	C	AATGAAGATTTAGTTCATCC	0.348
rpoC2!1102	AATTCAATGAAGATTTAGTT	C	ATCCCACACGTACGCGTCAT	0.036
rpoC2!1105	TCAATGAAGATTTAGTTCAT	C	CCACACGTACGCGTCATGGA	0.009
rpoC2!1106	CAATGAAGATTTAGTTCATC	C	CACACGTACGCGTCATGGAT	0.009
rpoC2!1107	AATGAAGATTTAGTTCATCC	C	ACACGTACGCGTCATGGATA	0.512
rpoC2!1109	TGAAGATTTAGTTCATCCCA	C	ACGTACGCGTCATGGATATC	0.014
rpoC2!1111	AAGATTTAGTTCATCCCACA	C	GTACGCGTCATGGATATCCC	0.003
rpoC2!1115	TTTAGTTCATCCCACACGTA	C	GCGTCATGGATATCCCGCTT	0.019
rpoC2!1117	TAGTTCATCCCACACGTACG	C	GTCATGGATATCCCGCTTTT	0.008
rpoC2!1120	TTCATCCCACACGTACGCGT	C	ATGGATATCCCGCTTTTATA	0.739
rpoC2!1129	CACGTACGCGTCATGGATAT	C	CCGCTTTTATATGTTATATA	0.017
rpoC2!1130	ACGTACGCGTCATGGATATC	C	CGCTTTTATATGTTATATAG	0.069
rpoC2!1131	CGTACGCGTCATGGATATCC	C	GCTTTTATATGTTATATAGA	0.033
rpoC2!1133	TACGCGTCATGGATATCCCG	C	TTTTATATGTTATATAGATC	0.012
rpoC2!1153	CTTTTATATGTTATATAGAT	C	TATATGTAACTATTGAGGGT	0.645
rpoC2!1163	TTATATAGATCTATATGTAA	C	TATTGAGGGTCAAGATATTC	0.043
rpoC2!1174	TATATGTAACTATTGAGGGT	C	AAGATATTCTACATAATGTA	0.002
rpoC2!1183	CTATTGAGGGTCAAGATATT	C	TACATAATGTAAATATTCCA	0.025
rpoC2!1186	TTGAGGGTCAAGATATTCTA	C	ATAATGTAAATATTCCACCA	0.02
rpoC2!1201	TTCTACATAATGTAAATATT	C	CACCAAAAAGTTTTATTTTA	0.284
rpoC2!1202	TCTACATAATGTAAATATTC	C	ACCAAAAAGTTTTATTTTAG	0.495
rpoC2!1204	TACATAATGTAAATATTCCA	C	CAAAAAGTTTTATTTTAGTT	0.001
rpoC2!1205	ACATAATGTAAATATTCCAC	C	AAAAAGTTTTATTTTAGTTA	0.358
rpoC2!1234	TTATTTTAGTTAAAAATGAT	C	AATATGTAGAATCAGAACAA	0.052
rpoC2!1247	AAATGATCAATATGTAGAAT	C	AGAACAAGTGATTGCTGAGA	0.638
rpoC2!1252	ATCAATATGTAGAATCAGAA	C	AAGTGATTGCTGAGATTCGC	0.002
rpoC2!1262	AGAATCAGAACAAGTGATTG	C	TGAGATTCGCGCGGAAGCAT	0.001
rpoC2!1270	AACAAGTGATTGCTGAGATT	C	GCGCGGAAGCATCTACCTTA	0.968
rpoC2!1272	CAAGTGATTGCTGAGATTCG	C	GCGGAAGCATCTACCTTAAA	0
rpoC2!1274	AGTGATTGCTGAGATTCGCG	C	GGAAGCATCTACCTTAAATT	0.082
rpoC2!1280	TGCTGAGATTCGCGCGGAAG	C	ATCTACCTTAAATTTTAAAG	0
rpoC2!1283	TGAGATTCGCGCGGAAGCAT	C	TACCTTAAATTTTAAAGAGA	0.081
rpoC2!1286	GATTCGCGCGGAAGCATCTA	C	CTTAAATTTTAAAGAGAGGG	0.01
rpoC2!1287	ATTCGCGCGGAAGCATCTAC	C	TTAAATTTTAAAGAGAGGGT	0.205
rpoC2!1309	TAAATTTTAAAGAGAGGGTT	C	GAAAACATATTTATTCTGAC	0.649
rpoC2!1315	TTAAAGAGAGGGTTCGAAAA	C	ATATTTATTCTGACTCAGAG	0
rpoC2!1325	GGTTCGAAAACATATTTATT	C	TGACTCAGAGGGAGAAATGC	0.003
rpoC2!1329	CGAAAACATATTTATTCTGA	C	TCAGAGGGAGAAATGCACTG	0.001
rpoC2!1331	AAAACATATTTATTCTGACT	C	AGAGGGAGAAATGCACTGGA	0.026
rpoC2!1345	CTGACTCAGAGGGAGAAATG	C	ACTGGAGTACCGCTGTATAC	0.003
rpoC2!1347	GACTCAGAGGGAGAAATGCA	C	TGGAGTACCGCTGTATACCA	0.01
rpoC2!1355	GGGAGAAATGCACTGGAGTA	C	CGCTGTATACCATGCACCCG	0.034
rpoC2!1356	GGAGAAATGCACTGGAGTAC	C	GCTGTATACCATGCACCCGA	0.018
rpoC2!1358	AGAAATGCACTGGAGTACCG	C	TGTATACCATGCACCCGAAT	0.008
rpoC2!1365	CACTGGAGTACCGCTGTATA	C	CATGCACCCGAATATACATA	0.089
rpoC2!1366	ACTGGAGTACCGCTGTATAC	C	ATGCACCCGAATATACATAT	0.196
rpoC2!1370	GAGTACCGCTGTATACCATG	C	ACCCGAATATACATATGGTA	0.031
rpoC2!1372	GTACCGCTGTATACCATGCA	C	CCGAATATACATATGGTAAT	0.029
rpoC2!1373	TACCGCTGTATACCATGCAC	C	CGAATATACATATGGTAATG	0.111
rpoC2!1374	ACCGCTGTATACCATGCACC	C	GAATATACATATGGTAATGT	0.005
rpoC2!1382	ATACCATGCACCCGAATATA	C	ATATGGTAATGTTCATCTCT	0.05
rpoC2!1396	AATATACATATGGTAATGTT	C	ATCTCTTACCAAAAACGGGG	0.125
rpoC2!1399	ATACATATGGTAATGTTCAT	C	TCTTACCAAAAACGGGGCAT	0.169
rpoC2!1401	ACATATGGTAATGTTCATCT	C	TTACCAAAAACGGGGCATTT	0.012
rpoC2!1405	ATGGTAATGTTCATCTCTTA	C	CAAAAACGGGGCATTTGTGG	0.144
rpoC2!1406	TGGTAATGTTCATCTCTTAC	C	AAAAACGGGGCATTTGTGGA	0.177
rpoC2!1412	TGTTCATCTCTTACCAAAAA	C	GGGGCATTTGTGGATATTAG	0.132
rpoC2!1417	ATCTCTTACCAAAAACGGGG	C	ATTTGTGGATATTAGCAGGA	0
rpoC2!1433	GGGGCATTTGTGGATATTAG	C	AGGAGTTCCGTACAGATCCA	0.013
rpoC2!1441	TGTGGATATTAGCAGGAGTT	C	CGTACAGATCCAGTATAGCG	0.126
rpoC2!1442	GTGGATATTAGCAGGAGTTC	C	GTACAGATCCAGTATAGCGC	0.18
rpoC2!1446	ATATTAGCAGGAGTTCCGTA	C	AGATCCAGTATAGCGCCCCT	0.039
rpoC2!1451	AGCAGGAGTTCCGTACAGAT	C	CAGTATAGCGCCCCTTTCGC	0.272
rpoC2!1452	GCAGGAGTTCCGTACAGATC	C	AGTATAGCGCCCCTTTCGCT	0.005
rpoC2!1460	TCCGTACAGATCCAGTATAG	C	GCCCCTTTCGCTCTACAAGG	0.001
rpoC2!1462	CGTACAGATCCAGTATAGCG	C	CCCTTTCGCTCTACAAGGAT	0.004
rpoC2!1463	GTACAGATCCAGTATAGCGC	C	CCTTTCGCTCTACAAGGATC	0.023
rpoC2!1464	TACAGATCCAGTATAGCGCC	C	CTTTCGCTCTACAAGGATCA	0.036
rpoC2!1465	ACAGATCCAGTATAGCGCCC	C	TTTCGCTCTACAAGGATCAA	0.003
rpoC2!1469	ATCCAGTATAGCGCCCCTTT	C	GCTCTACAAGGATCAAGATC	0.388
rpoC2!1471	CCAGTATAGCGCCCCTTTCG	C	TCTACAAGGATCAAGATCAA	0.039
rpoC2!1473	AGTATAGCGCCCCTTTCGCT	C	TACAAGGATCAAGATCAAAT	0.215
rpoC2!1476	ATAGCGCCCCTTTCGCTCTA	C	AAGGATCAAGATCAAATAAA	0
rpoC2!1483	CCCTTTCGCTCTACAAGGAT	C	AAGATCAAATAAATATTCAT	0.009
rpoC2!1489	CGCTCTACAAGGATCAAGAT	C	AAATAAATATTCATTCTCTT	0.511
rpoC2!1501	ATCAAGATCAAATAAATATT	C	ATTCTCTTTCTGCCGAACGA	0.009
rpoC2!1505	AGATCAAATAAATATTCATT	C	TCTTTCTGCCGAACGAAAAT	0.022
rpoC2!1507	ATCAAATAAATATTCATTCT	C	TTTCTGCCGAACGAAAATAT	0.59
rpoC2!1511	AATAAATATTCATTCTCTTT	C	TGCCGAACGAAAATATATTT	0.323
rpoC2!1514	AAATATTCATTCTCTTTCTG	C	CGAACGAAAATATATTTCGA	0.096
rpoC2!1515	AATATTCATTCTCTTTCTGC	C	GAACGAAAATATATTTCGAA	0.006
rpoC2!1519	TTCATTCTCTTTCTGCCGAA	C	GAAAATATATTTCGAATCTT	0.017
rpoC2!1532	TGCCGAACGAAAATATATTT	C	GAATCTTTCAGTGACTAATG	0.245
rpoC2!1537	AACGAAAATATATTTCGAAT	C	TTTCAGTGACTAATGATCAA	0.315
rpoC2!1541	AAAATATATTTCGAATCTTT	C	AGTGACTAATGATCAAGTGA	0.276
rpoC2!1547	TATTTCGAATCTTTCAGTGA	C	TAATGATCAAGTGAGACACA	0
rpoC2!1555	ATCTTTCAGTGACTAATGAT	C	AAGTGAGACACAAATTGTTT	0.086
rpoC2!1564	TGACTAATGATCAAGTGAGA	C	ACAAATTGTTTAGGTTGGAT	0.017
rpoC2!1566	ACTAATGATCAAGTGAGACA	C	AAATTGTTTAGGTTGGATCC	0.004
rpoC2!1585	ACAAATTGTTTAGGTTGGAT	C	CTTATGGTAAAAAGGGGGAG	0.013
rpoC2!1586	CAAATTGTTTAGGTTGGATC	C	TTATGGTAAAAAGGGGGAGT	0.234
rpoC2!1612	GTAAAAAGGGGGAGTGGGTT	C	TTGATTATTCAGGACCTGAT	0.174
rpoC2!1622	GGAGTGGGTTCTTGATTATT	C	AGGACCTGATCGAATCATAT	0.643
rpoC2!1627	GGGTTCTTGATTATTCAGGA	C	CTGATCGAATCATATGTAAC	0.002
rpoC2!1628	GGTTCTTGATTATTCAGGAC	C	TGATCGAATCATATGTAACG	0.013
rpoC2!1633	TTGATTATTCAGGACCTGAT	C	GAATCATATGTAACGGTCAT	0.034
rpoC2!1638	TATTCAGGACCTGATCGAAT	C	ATATGTAACGGTCATTTTAA	0.141
rpoC2!1647	CCTGATCGAATCATATGTAA	C	GGTCATTTTAATTTCATATA	0.011
rpoC2!1651	ATCGAATCATATGTAACGGT	C	ATTTTAATTTCATATATCCT	0.02
rpoC2!1662	TGTAACGGTCATTTTAATTT	C	ATATATCCTGCCATTCTCGA	0.91
rpoC2!1669	GTCATTTTAATTTCATATAT	C	CTGCCATTCTCGACGAGAAT	0.005
rpoC2!1670	TCATTTTAATTTCATATATC	C	TGCCATTCTCGACGAGAATT	0.587
rpoC2!1673	TTTTAATTTCATATATCCTG	C	CATTCTCGACGAGAATTCTG	0.642
rpoC2!1674	TTTAATTTCATATATCCTGC	C	ATTCTCGACGAGAATTCTGA	0.525
rpoC2!1678	ATTTCATATATCCTGCCATT	C	TCGACGAGAATTCTGATTTA	0.419
rpoC2!1680	TTCATATATCCTGCCATTCT	C	GACGAGAATTCTGATTTATT	0.008
rpoC2!1683	ATATATCCTGCCATTCTCGA	C	GAGAATTCTGATTTATTGGC	0.013
rpoC2!1691	TGCCATTCTCGACGAGAATT	C	TGATTTATTGGCAAAGAGGC	0.111
rpoC2!1703	CGAGAATTCTGATTTATTGG	C	AAAGAGGCGAAGAAATAGAT	0.001
rpoC2!1711	CTGATTTATTGGCAAAGAGG	C	GAAGAAATAGATTAATCATT	0.001
rpoC2!1728	AGGCGAAGAAATAGATTAAT	C	ATTCCATTACAATCTAATCA	0.481
rpoC2!1732	GAAGAAATAGATTAATCATT	C	CATTACAATCTAATCAAGAA	0.193
rpoC2!1733	AAGAAATAGATTAATCATTC	C	ATTACAATCTAATCAAGAAA	0.256
rpoC2!1738	ATAGATTAATCATTCCATTA	C	AATCTAATCAAGAAAAAGAA	0.015
rpoC2!1742	ATTAATCATTCCATTACAAT	C	TAATCAAGAAAAAGAACAAA	0
rpoC2!1747	TCATTCCATTACAATCTAAT	C	AAGAAAAAGAACAAATATCT	0.425
rpoC2!1759	AATCTAATCAAGAAAAAGAA	C	AAATATCTCGTTCGGGTATC	0.003
rpoC2!1766	TCAAGAAAAAGAACAAATAT	C	TCGTTCGGGTATCTCGATTG	0.624
rpoC2!1768	AAGAAAAAGAACAAATATCT	C	GTTCGGGTATCTCGATTGAA	0.197
rpoC2!1772	AAAAGAACAAATATCTCGTT	C	GGGTATCTCGATTGAAATAC	0.751
rpoC2!1779	CAAATATCTCGTTCGGGTAT	C	TCGATTGAAATACCCACAAA	0.07
rpoC2!1781	AATATCTCGTTCGGGTATCT	C	GATTGAAATACCCACAAACG	0.463
rpoC2!1792	CGGGTATCTCGATTGAAATA	C	CCACAAACGGCATTTTCCGT	0.004
rpoC2!1793	GGGTATCTCGATTGAAATAC	C	CACAAACGGCATTTTCCGTA	0.241
rpoC2!1794	GGTATCTCGATTGAAATACC	C	ACAAACGGCATTTTCCGTAG	0.245
rpoC2!1796	TATCTCGATTGAAATACCCA	C	AAACGGCATTTTCCGTAGAA	0.001
rpoC2!1800	TCGATTGAAATACCCACAAA	C	GGCATTTTCCGTAGAAATAG	0.107
rpoC2!1803	ATTGAAATACCCACAAACGG	C	ATTTTCCGTAGAAATAGTAT	0
rpoC2!1809	ATACCCACAAACGGCATTTT	C	CGTAGAAATAGTATTCTTGC	0.816
rpoC2!1810	TACCCACAAACGGCATTTTC	C	GTAGAAATAGTATTCTTGCT	0.125
rpoC2!1825	TTTTCCGTAGAAATAGTATT	C	TTGCTTATTTCGATGATCCC	0.009
rpoC2!1829	CCGTAGAAATAGTATTCTTG	C	TTATTTCGATGATCCCCGAT	0.004
rpoC2!1836	AATAGTATTCTTGCTTATTT	C	GATGATCCCCGATACAGAAG	0.061
rpoC2!1843	TTCTTGCTTATTTCGATGAT	C	CCCGATACAGAAGAAAGAGT	0.125
rpoC2!1844	TCTTGCTTATTTCGATGATC	C	CCGATACAGAAGAAAGAGTT	0.811
rpoC2!1845	CTTGCTTATTTCGATGATCC	C	CGATACAGAAGAAAGAGTTC	0.006
rpoC2!1846	TTGCTTATTTCGATGATCCC	C	GATACAGAAGAAAGAGTTCA	0.041
rpoC2!1851	TATTTCGATGATCCCCGATA	C	AGAAGAAAGAGTTCAGGAAT	0.027
rpoC2!1865	CCGATACAGAAGAAAGAGTT	C	AGGAATTACTAAATATGGGA	0.21
rpoC2!1874	AAGAAAGAGTTCAGGAATTA	C	TAAATATGGGACTATAGAGG	0.097
rpoC2!1886	AGGAATTACTAAATATGGGA	C	TATAGAGGTGGATTCAATCG	0.031
rpoC2!1901	TGGGACTATAGAGGTGGATT	C	AATCGTCAAAAACGAGGATT	0.057
rpoC2!1905	ACTATAGAGGTGGATTCAAT	C	GTCAAAAACGAGGATTTGAT	0.245
rpoC2!1908	ATAGAGGTGGATTCAATCGT	C	AAAAACGAGGATTTGATTGA	0.01
rpoC2!1914	GTGGATTCAATCGTCAAAAA	C	GAGGATTTGATTGAGTATCG	0.009
rpoC2!1933	ACGAGGATTTGATTGAGTAT	C	GAAGAACAAAAGAATTTCGG	0.081
rpoC2!1940	TTTGATTGAGTATCGAAGAA	C	AAAAGAATTTCGGCCAAAAT	0
rpoC2!1951	ATCGAAGAACAAAAGAATTT	C	GGCCAAAATGCCAAATGAAA	0.531
rpoC2!1954	GAAGAACAAAAGAATTTCGG	C	CAAAATGCCAAATGAAAATT	0.003
rpoC2!1955	AAGAACAAAAGAATTTCGGC	C	AAAATGCCAAATGAAAATTG	0
rpoC2!1962	AAAGAATTTCGGCCAAAATG	C	CAAATGAAAATTGATAGATT	0
rpoC2!1963	AAGAATTTCGGCCAAAATGC	C	AAATGAAAATTGATAGATTT	0.01
rpoC2!1989	AAAATTGATAGATTTTTTTT	C	ATTCCCGAGGAAGTGCATAT	0.02
rpoC2!1993	TTGATAGATTTTTTTTCATT	C	CCGAGGAAGTGCATATATTA	0.727
rpoC2!1994	TGATAGATTTTTTTTCATTC	C	CGAGGAAGTGCATATATTAC	0.126
rpoC2!1995	GATAGATTTTTTTTCATTCC	C	GAGGAAGTGCATATATTACC	0.577
rpoC2!2005	TTTTCATTCCCGAGGAAGTG	C	ATATATTACCCGGATCCTCT	0.067
rpoC2!2014	CCGAGGAAGTGCATATATTA	C	CCGGATCCTCTTCCATAATG	0.074
rpoC2!2015	CGAGGAAGTGCATATATTAC	C	CGGATCCTCTTCCATAATGG	0.85
rpoC2!2016	GAGGAAGTGCATATATTACC	C	GGATCCTCTTCCATAATGGT	0.207
rpoC2!2021	AGTGCATATATTACCCGGAT	C	CTCTTCCATAATGGTACGGA	0.331
rpoC2!2022	GTGCATATATTACCCGGATC	C	TCTTCCATAATGGTACGGAA	0.016
rpoC2!2024	GCATATATTACCCGGATCCT	C	TTCCATAATGGTACGGAACA	0.074
rpoC2!2027	TATATTACCCGGATCCTCTT	C	CATAATGGTACGGAACAATA	0.203
rpoC2!2028	ATATTACCCGGATCCTCTTC	C	ATAATGGTACGGAACAATAG	0.067
rpoC2!2038	GATCCTCTTCCATAATGGTA	C	GGAACAATAGTATCATTGGA	0.345
rpoC2!2043	TCTTCCATAATGGTACGGAA	C	AATAGTATCATTGGAGTAGA	0
rpoC2!2052	ATGGTACGGAACAATAGTAT	C	ATTGGAGTAGATACACGAAT	0.859
rpoC2!2066	TAGTATCATTGGAGTAGATA	C	ACGAATTACTTTCAATATAA	0.16
rpoC2!2068	GTATCATTGGAGTAGATACA	C	GAATTACTTTCAATATAAGA	0.062
rpoC2!2075	TGGAGTAGATACACGAATTA	C	TTTCAATATAAGAAGCCGGG	0.013
rpoC2!2079	GTAGATACACGAATTACTTT	C	AATATAAGAAGCCGGGTAGG	0.013
rpoC2!2091	ATTACTTTCAATATAAGAAG	C	CGGGTAGGCGGATTGGTCCG	0.001
rpoC2!2092	TTACTTTCAATATAAGAAGC	C	GGGTAGGCGGATTGGTCCGA	0.003
rpoC2!2100	AATATAAGAAGCCGGGTAGG	C	GGATTGGTCCGAGTGGAGAA	0.002
rpoC2!2109	AGCCGGGTAGGCGGATTGGT	C	CGAGTGGAGAAAAAAAAAAA	0.027
rpoC2!2110	GCCGGGTAGGCGGATTGGTC	C	GAGTGGAGAAAAAAAAAAAA	0.09
rpoC2!2140	AAAAAAAAAAAAAGATTGAA	C	TCAAAATATTTTCTGGGGAT	0.018
rpoC2!2142	AAAAAAAAAAAGATTGAACT	C	AAAATATTTTCTGGGGATAT	0.357
rpoC2!2153	GATTGAACTCAAAATATTTT	C	TGGGGATATCTATTTTCCTG	0.015
rpoC2!2163	AAAATATTTTCTGGGGATAT	C	TATTTTCCTGGAGAGACAGA	0.001
rpoC2!2170	TTTCTGGGGATATCTATTTT	C	CTGGAGAGACAGATAAGATA	0.053
rpoC2!2171	TTCTGGGGATATCTATTTTC	C	TGGAGAGACAGATAAGATAT	0.139
rpoC2!2180	TATCTATTTTCCTGGAGAGA	C	AGATAAGATATCCTGGCACA	0.028
rpoC2!2192	TGGAGAGACAGATAAGATAT	C	CTGGCACAGCGGCATCTTAA	0.027
rpoC2!2193	GGAGAGACAGATAAGATATC	C	TGGCACAGCGGCATCTTAAT	0.022
rpoC2!2197	AGACAGATAAGATATCCTGG	C	ACAGCGGCATCTTAATACCA	0.011
rpoC2!2199	ACAGATAAGATATCCTGGCA	C	AGCGGCATCTTAATACCACC	0.012
rpoC2!2202	GATAAGATATCCTGGCACAG	C	GGCATCTTAATACCACCGGG	0.361
rpoC2!2205	AAGATATCCTGGCACAGCGG	C	ATCTTAATACCACCGGGAAC	0.013
rpoC2!2208	ATATCCTGGCACAGCGGCAT	C	TTAATACCACCGGGAACGAG	0.007
rpoC2!2215	GGCACAGCGGCATCTTAATA	C	CACCGGGAACGAGAAAAAAA	0.031
rpoC2!2216	GCACAGCGGCATCTTAATAC	C	ACCGGGAACGAGAAAAAAAA	0.004
rpoC2!2218	ACAGCGGCATCTTAATACCA	C	CGGGAACGAGAAAAAAAAAT	0.005
rpoC2!2219	CAGCGGCATCTTAATACCAC	C	GGGAACGAGAAAAAAAAATT	0.015
rpoC2!2225	CATCTTAATACCACCGGGAA	C	GAGAAAAAAAAATTCTAAGG	0.001
rpoC2!2240	GGGAACGAGAAAAAAAAATT	C	TAAGGAATCTAAAAATTTGA	0.056
rpoC2!2249	AAAAAAAAATTCTAAGGAAT	C	TAAAAATTTGAAAAATTGGA	0.034
rpoC2!2271	AAAAATTTGAAAAATTGGAT	C	TATGTCCAACGGATCACACC	0.647
rpoC2!2277	TTGAAAAATTGGATCTATGT	C	CAACGGATCACACCTACAAA	0.75
rpoC2!2278	TGAAAAATTGGATCTATGTC	C	AACGGATCACACCTACAAAA	0.508
rpoC2!2281	AAAATTGGATCTATGTCCAA	C	GGATCACACCTACAAAAAAA	0.009
rpoC2!2286	TGGATCTATGTCCAACGGAT	C	ACACCTACAAAAAAAAAGTA	0.077
rpoC2!2288	GATCTATGTCCAACGGATCA	C	ACCTACAAAAAAAAAGTATT	0.001
rpoC2!2290	TCTATGTCCAACGGATCACA	C	CTACAAAAAAAAAGTATTTT	0.001
rpoC2!2291	CTATGTCCAACGGATCACAC	C	TACAAAAAAAAAGTATTTTG	0.011
rpoC2!2294	TGTCCAACGGATCACACCTA	C	AAAAAAAAAGTATTTTGTTT	0.003
rpoC2!2320	AAAAGTATTTTGTTTTAGTT	C	GACCCGTAGTCACGTATGAA	0.867
rpoC2!2323	AGTATTTTGTTTTAGTTCGA	C	CCGTAGTCACGTATGAAACA	0
rpoC2!2324	GTATTTTGTTTTAGTTCGAC	C	CGTAGTCACGTATGAAACAG	0.002
rpoC2!2325	TATTTTGTTTTAGTTCGACC	C	GTAGTCACGTATGAAACAGC	0.014
rpoC2!2331	GTTTTAGTTCGACCCGTAGT	C	ACGTATGAAACAGCGGGCGG	0.001
rpoC2!2333	TTTAGTTCGACCCGTAGTCA	C	GTATGAAACAGCGGGCGGGA	0.005
rpoC2!2342	ACCCGTAGTCACGTATGAAA	C	AGCGGGCGGGATAAATTTAG	0.758
rpoC2!2345	CGTAGTCACGTATGAAACAG	C	GGGCGGGATAAATTTAGCAA	0.001
rpoC2!2349	GTCACGTATGAAACAGCGGG	C	GGGATAAATTTAGCAACGCT	0
rpoC2!2363	AGCGGGCGGGATAAATTTAG	C	AACGCTTTTCCCCCGCGATC	0.001
rpoC2!2366	GGGCGGGATAAATTTAGCAA	C	GCTTTTCCCCCGCGATCCCT	0.016
rpoC2!2368	GCGGGATAAATTTAGCAACG	C	TTTTCCCCCGCGATCCCTTG	0.011
rpoC2!2373	ATAAATTTAGCAACGCTTTT	C	CCCCGCGATCCCTTGCAGGA	0.004
rpoC2!2374	TAAATTTAGCAACGCTTTTC	C	CCCGCGATCCCTTGCAGGAA	0.093
rpoC2!2375	AAATTTAGCAACGCTTTTCC	C	CCGCGATCCCTTGCAGGAAA	0.409
rpoC2!2376	AATTTAGCAACGCTTTTCCC	C	CGCGATCCCTTGCAGGAAAG	0.019
rpoC2!2377	ATTTAGCAACGCTTTTCCCC	C	GCGATCCCTTGCAGGAAAGG	0.016
rpoC2!2379	TTAGCAACGCTTTTCCCCCG	C	GATCCCTTGCAGGAAAGGGA	0.002
rpoC2!2383	CAACGCTTTTCCCCCGCGAT	C	CCTTGCAGGAAAGGGATAAT	0.001
rpoC2!2384	AACGCTTTTCCCCCGCGATC	C	CTTGCAGGAAAGGGATAATG	0.089
rpoC2!2385	ACGCTTTTCCCCCGCGATCC	C	TTGCAGGAAAGGGATAATGT	0.035
rpoC2!2389	TTTTCCCCCGCGATCCCTTG	C	AGGAAAGGGATAATGTGCAA	0
rpoC2!2407	TGCAGGAAAGGGATAATGTG	C	AACTTCGAGTTGTCAATTAT	0.029
rpoC2!2410	AGGAAAGGGATAATGTGCAA	C	TTCGAGTTGTCAATTATATC	0.001
rpoC2!2413	AAAGGGATAATGTGCAACTT	C	GAGTTGTCAATTATATCCTT	0.069
rpoC2!2421	AATGTGCAACTTCGAGTTGT	C	AATTATATCCTTTATGGAAA	0.069
rpoC2!2430	CTTCGAGTTGTCAATTATAT	C	CTTTATGGAAATGGCAAACC	0.112
rpoC2!2431	TTCGAGTTGTCAATTATATC	C	TTTATGGAAATGGCAAACCA	0.005
rpoC2!2445	TATATCCTTTATGGAAATGG	C	AAACCAATTCGCGGAATTTC	0.04
rpoC2!2449	TCCTTTATGGAAATGGCAAA	C	CAATTCGCGGAATTTCTCAC	0.012
rpoC2!2450	CCTTTATGGAAATGGCAAAC	C	AATTCGCGGAATTTCTCACA	0.265
rpoC2!2455	ATGGAAATGGCAAACCAATT	C	GCGGAATTTCTCACACAAAT	0.13
rpoC2!2457	GGAAATGGCAAACCAATTCG	C	GGAATTTCTCACACAAATAT	0.697
rpoC2!2465	CAAACCAATTCGCGGAATTT	C	TCACACAAATATTCAATTAG	0.174
rpoC2!2467	AACCAATTCGCGGAATTTCT	C	ACACAAATATTCAATTAGTT	0.04
rpoC2!2469	CCAATTCGCGGAATTTCTCA	C	ACAAATATTCAATTAGTTCG	0.031
rpoC2!2471	AATTCGCGGAATTTCTCACA	C	AAATATTCAATTAGTTCGAA	0.001
rpoC2!2479	GAATTTCTCACACAAATATT	C	AATTAGTTCGAACTTGTTTA	0.023
rpoC2!2488	ACACAAATATTCAATTAGTT	C	GAACTTGTTTAGTATTGAAT	0.099
rpoC2!2492	AAATATTCAATTAGTTCGAA	C	TTGTTTAGTATTGAATTGGG	0.002
rpoC2!2514	TGTTTAGTATTGAATTGGGA	C	CAAGACAAAAAAGATTCTTC	0.024
rpoC2!2515	GTTTAGTATTGAATTGGGAC	C	AAGACAAAAAAGATTCTTCT	0.005
rpoC2!2520	GTATTGAATTGGGACCAAGA	C	AAAAAAGATTCTTCTATAGA	0.003
rpoC2!2531	GGACCAAGACAAAAAAGATT	C	TTCTATAGAGGAGGTTCATG	0.006
rpoC2!2534	CCAAGACAAAAAAGATTCTT	C	TATAGAGGAGGTTCATGCGT	0.207
rpoC2!2548	ATTCTTCTATAGAGGAGGTT	C	ATGCGTCCTTTGTTGAGGTA	0.051
rpoC2!2552	TTCTATAGAGGAGGTTCATG	C	GTCCTTTGTTGAGGTAAGGG	0.012
rpoC2!2555	TATAGAGGAGGTTCATGCGT	C	CTTTGTTGAGGTAAGGGTAA	0.936
rpoC2!2556	ATAGAGGAGGTTCATGCGTC	C	TTTGTTGAGGTAAGGGTAAA	0.027
rpoC2!2581	TTGAGGTAAGGGTAAATGAT	C	TGATTCGAGATTTCATAAGA	0.083
rpoC2!2587	TAAGGGTAAATGATCTGATT	C	GAGATTTCATAAGAATGGAC	0.129
rpoC2!2595	AATGATCTGATTCGAGATTT	C	ATAAGAATGGACTTAGTCAA	0.046
rpoC2!2607	CGAGATTTCATAAGAATGGA	C	TTAGTCAAGTCCTCTATTTC	0
rpoC2!2613	TTCATAAGAATGGACTTAGT	C	AAGTCCTCTATTTCGTATAC	0.355
rpoC2!2618	AAGAATGGACTTAGTCAAGT	C	CTCTATTTCGTATACCAGAA	0.439
rpoC2!2619	AGAATGGACTTAGTCAAGTC	C	TCTATTTCGTATACCAGAAA	0.71
rpoC2!2621	AATGGACTTAGTCAAGTCCT	C	TATTTCGTATACCAGAAAAA	0.06
rpoC2!2627	CTTAGTCAAGTCCTCTATTT	C	GTATACCAGAAAAAGGAATG	0.321
rpoC2!2633	CAAGTCCTCTATTTCGTATA	C	CAGAAAAAGGAATGATCCGG	0.007
rpoC2!2634	AAGTCCTCTATTTCGTATAC	C	AGAAAAAGGAATGATCCGGC	0.311
rpoC2!2650	ATACCAGAAAAAGGAATGAT	C	CGGCAGGTTCGGGATTGATC	0.01
rpoC2!2651	TACCAGAAAAAGGAATGATC	C	GGCAGGTTCGGGATTGATCC	0.711
rpoC2!2654	CAGAAAAAGGAATGATCCGG	C	AGGTTCGGGATTGATCCCCA	0.047
rpoC2!2660	AAGGAATGATCCGGCAGGTT	C	GGGATTGATCCCCACTAATG	0.194
rpoC2!2670	CCGGCAGGTTCGGGATTGAT	C	CCCACTAATGGATCAGATCG	0.06
rpoC2!2671	CGGCAGGTTCGGGATTGATC	C	CCACTAATGGATCAGATCGC	0.01
rpoC2!2672	GGCAGGTTCGGGATTGATCC	C	CACTAATGGATCAGATCGCA	0.018
rpoC2!2673	GCAGGTTCGGGATTGATCCC	C	ACTAATGGATCAGATCGCAC	0.017
rpoC2!2675	AGGTTCGGGATTGATCCCCA	C	TAATGGATCAGATCGCACCC	0.001
rpoC2!2684	ATTGATCCCCACTAATGGAT	C	AGATCGCACCCATCTCCATC	0.145
rpoC2!2689	TCCCCACTAATGGATCAGAT	C	GCACCCATCTCCATCCTTTT	0.234
rpoC2!2691	CCCACTAATGGATCAGATCG	C	ACCCATCTCCATCCTTTTTA	0.014
rpoC2!2693	CACTAATGGATCAGATCGCA	C	CCATCTCCATCCTTTTTATT	0.013
rpoC2!2694	ACTAATGGATCAGATCGCAC	C	CATCTCCATCCTTTTTATTC	0.042
rpoC2!2695	CTAATGGATCAGATCGCACC	C	ATCTCCATCCTTTTTATTCC	0.107
rpoC2!2698	ATGGATCAGATCGCACCCAT	C	TCCATCCTTTTTATTCCAAG	0.006
rpoC2!2700	GGATCAGATCGCACCCATCT	C	CATCCTTTTTATTCCAAGGC	0.924
rpoC2!2701	GATCAGATCGCACCCATCTC	C	ATCCTTTTTATTCCAAGGCA	0.011
rpoC2!2704	CAGATCGCACCCATCTCCAT	C	CTTTTTATTCCAAGGCAAGG	0.011
rpoC2!2705	AGATCGCACCCATCTCCATC	C	TTTTTATTCCAAGGCAAGGA	0.409
rpoC2!2714	CCATCTCCATCCTTTTTATT	C	CAAGGCAAGGATTAAGCAAC	0.287
rpoC2!2715	CATCTCCATCCTTTTTATTC	C	AAGGCAAGGATTAAGCAACC	0.003
rpoC2!2720	CCATCCTTTTTATTCCAAGG	C	AAGGATTAAGCAACCATTTA	0
rpoC2!2731	ATTCCAAGGCAAGGATTAAG	C	AACCATTTACCCGTCATCAA	0
rpoC2!2734	CCAAGGCAAGGATTAAGCAA	C	CATTTACCCGTCATCAAGGA	0.036
rpoC2!2735	CAAGGCAAGGATTAAGCAAC	C	ATTTACCCGTCATCAAGGAA	0
rpoC2!2741	AAGGATTAAGCAACCATTTA	C	CCGTCATCAAGGAACTATTC	0.214
rpoC2!2742	AGGATTAAGCAACCATTTAC	C	CGTCATCAAGGAACTATTCG	0.003
rpoC2!2743	GGATTAAGCAACCATTTACC	C	GTCATCAAGGAACTATTCGT	0.018
rpoC2!2746	TTAAGCAACCATTTACCCGT	C	ATCAAGGAACTATTCGTACG	0.013
rpoC2!2749	AGCAACCATTTACCCGTCAT	C	AAGGAACTATTCGTACGTTG	0.168
rpoC2!2756	ATTTACCCGTCATCAAGGAA	C	TATTCGTACGTTGTTGAATA	0.057
rpoC2!2761	CCCGTCATCAAGGAACTATT	C	GTACGTTGTTGAATAGAAAT	0.085
rpoC2!2765	TCATCAAGGAACTATTCGTA	C	GTTGTTGAATAGAAATAAGG	0.005
rpoC2!2790	TTGAATAGAAATAAGGAATG	C	CAATCTTTGCTAACTTTGTC	0
rpoC2!2791	TGAATAGAAATAAGGAATGC	C	AATCTTTGCTAACTTTGTCA	0.069
rpoC2!2795	TAGAAATAAGGAATGCCAAT	C	TTTGCTAACTTTGTCATCAT	0.005
rpoC2!2800	ATAAGGAATGCCAATCTTTG	C	TAACTTTGTCATCATCTAAT	0.004
rpoC2!2804	GGAATGCCAATCTTTGCTAA	C	TTTGTCATCATCTAATTGTT	0
rpoC2!2810	CCAATCTTTGCTAACTTTGT	C	ATCATCTAATTGTTCCCGAA	0.08
rpoC2!2813	ATCTTTGCTAACTTTGTCAT	C	ATCTAATTGTTCCCGAATAG	0.044
rpoC2!2816	TTTGCTAACTTTGTCATCAT	C	TAATTGTTCCCGAATAGGTC	0.14
rpoC2!2825	TTTGTCATCATCTAATTGTT	C	CCGAATAGGTCCATTCAACG	0.05
rpoC2!2826	TTGTCATCATCTAATTGTTC	C	CGAATAGGTCCATTCAACGC	0.362
rpoC2!2827	TGTCATCATCTAATTGTTCC	C	GAATAGGTCCATTCAACGCT	0.646
rpoC2!2836	CTAATTGTTCCCGAATAGGT	C	CATTCAACGCTTTGAAATAT	0.34
rpoC2!2837	TAATTGTTCCCGAATAGGTC	C	ATTCAACGCTTTGAAATATA	0.026
rpoC2!2841	TGTTCCCGAATAGGTCCATT	C	AACGCTTTGAAATATAACAA	0.049
rpoC2!2844	TCCCGAATAGGTCCATTCAA	C	GCTTTGAAATATAACAACAA	0.121
rpoC2!2846	CCGAATAGGTCCATTCAACG	C	TTTGAAATATAACAACAATG	0.019
rpoC2!2859	TTCAACGCTTTGAAATATAA	C	AACAATGTGAAAAAAAAATC	0.198
rpoC2!2862	AACGCTTTGAAATATAACAA	C	AATGTGAAAAAAAAATCAAA	0
rpoC2!2879	CAACAATGTGAAAAAAAAAT	C	AAATAAAAGGGATACGCTAC	0.025
rpoC2!2894	AAAATCAAATAAAAGGGATA	C	GCTACTTACAATTAGGAATT	0.243
rpoC2!2896	AATCAAATAAAAGGGATACG	C	TACTTACAATTAGGAATTCG	0.002
rpoC2!2899	CAAATAAAAGGGATACGCTA	C	TTACAATTAGGAATTCGTTG	0.006
rpoC2!2903	TAAAAGGGATACGCTACTTA	C	AATTAGGAATTCGTTGGGTC	0.062
rpoC2!2915	GCTACTTACAATTAGGAATT	C	GTTGGGTCCTTTAGGAATTG	0.427
rpoC2!2923	CAATTAGGAATTCGTTGGGT	C	CTTTAGGAATTGTCCCTAAA	0.274
rpoC2!2924	AATTAGGAATTCGTTGGGTC	C	TTTAGGAATTGTCCCTAAAA	0.958
rpoC2!2937	TTGGGTCCTTTAGGAATTGT	C	CCTAAAATTAGGAATTTTTT	0.002
rpoC2!2938	TGGGTCCTTTAGGAATTGTC	C	CTAAAATTAGGAATTTTTTT	0.088
rpoC2!2939	GGGTCCTTTAGGAATTGTCC	C	TAAAATTAGGAATTTTTTTT	0.965
rpoC2!2960	TAAAATTAGGAATTTTTTTT	C	ATTTTCCTATTTAATAACTC	0.185
rpoC2!2966	TAGGAATTTTTTTTCATTTT	C	CTATTTAATAACTCATAATC	0.127
rpoC2!2967	AGGAATTTTTTTTCATTTTC	C	TATTTAATAACTCATAATCA	0.725
rpoC2!2978	TTCATTTTCCTATTTAATAA	C	TCATAATCAGATCTTGATAA	0.001
rpoC2!2980	CATTTTCCTATTTAATAACT	C	ATAATCAGATCTTGATAAAT	0.593
rpoC2!2986	CCTATTTAATAACTCATAAT	C	AGATCTTGATAAATAAACAT	0.058
rpoC2!2991	TTAATAACTCATAATCAGAT	C	TTGATAAATAAACATTCGCT	0.037
rpoC2!3004	ATCAGATCTTGATAAATAAA	C	ATTCGCTGCTTGACAATTTA	0.009
rpoC2!3008	GATCTTGATAAATAAACATT	C	GCTGCTTGACAATTTAAAAC	0.196
rpoC2!3010	TCTTGATAAATAAACATTCG	C	TGCTTGACAATTTAAAACAG	0.118
rpoC2!3013	TGATAAATAAACATTCGCTG	C	TTGACAATTTAAAACAGACT	0.02
rpoC2!3018	AATAAACATTCGCTGCTTGA	C	AATTTAAAACAGACTTTCCG	0
rpoC2!3028	CGCTGCTTGACAATTTAAAA	C	AGACTTTCCGAATACTTAAA	0.042
rpoC2!3032	GCTTGACAATTTAAAACAGA	C	TTTCCGAATACTTAAATATT	0.006
rpoC2!3036	GACAATTTAAAACAGACTTT	C	CGAATACTTAAATATTATTT	0.41
rpoC2!3037	ACAATTTAAAACAGACTTTC	C	GAATACTTAAATATTATTTA	0.206
rpoC2!3043	TAAAACAGACTTTCCGAATA	C	TTAAATATTATTTAATGGAT	0.055
rpoC2!3085	AAAATGGGAGAATTTATAAT	C	CCGATCCATGCAGTAACATG	0.154
rpoC2!3086	AAATGGGAGAATTTATAATC	C	CGATCCATGCAGTAACATGA	0.802
rpoC2!3087	AATGGGAGAATTTATAATCC	C	GATCCATGCAGTAACATGAT	0.539
rpoC2!3091	GGAGAATTTATAATCCCGAT	C	CATGCAGTAACATGATTTTG	0.204
rpoC2!3092	GAGAATTTATAATCCCGATC	C	ATGCAGTAACATGATTTTGA	0.993
rpoC2!3096	ATTTATAATCCCGATCCATG	C	AGTAACATGATTTTGAATCC	0.001
rpoC2!3102	AATCCCGATCCATGCAGTAA	C	ATGATTTTGAATCCATTCAA	0.027
rpoC2!3115	GCAGTAACATGATTTTGAAT	C	CATTCAATTGGAATTGGTAT	0.482
rpoC2!3116	CAGTAACATGATTTTGAATC	C	ATTCAATTGGAATTGGTATT	0.086
rpoC2!3120	AACATGATTTTGAATCCATT	C	AATTGGAATTGGTATTTTCT	0.121
rpoC2!3139	TCAATTGGAATTGGTATTTT	C	TCCATCACGATTATTGTGAA	0.015
rpoC2!3141	AATTGGAATTGGTATTTTCT	C	CATCACGATTATTGTGAAGA	0.736
rpoC2!3142	ATTGGAATTGGTATTTTCTC	C	ATCACGATTATTGTGAAGAA	0.023
rpoC2!3145	GGAATTGGTATTTTCTCCAT	C	ACGATTATTGTGAAGAAACA	0.017
rpoC2!3147	AATTGGTATTTTCTCCATCA	C	GATTATTGTGAAGAAACATC	0.866
rpoC2!3164	TCACGATTATTGTGAAGAAA	C	ATCGACAATAATAAGCCTTG	0.002
rpoC2!3167	CGATTATTGTGAAGAAACAT	C	GACAATAATAAGCCTTGGAC	0.026
rpoC2!3170	TTATTGTGAAGAAACATCGA	C	AATAATAAGCCTTGGACAGT	0.012
rpoC2!3180	GAAACATCGACAATAATAAG	C	CTTGGACAGTTTTTTTGTGA	0
rpoC2!3181	AAACATCGACAATAATAAGC	C	TTGGACAGTTTTTTTGTGAA	0.001
rpoC2!3187	CGACAATAATAAGCCTTGGA	C	AGTTTTTTTGTGAAAATGTA	0.015
rpoC2!3215	TTGTGAAAATGTATGTATAT	C	TAAATATGGGCCATATCTAA	0.253
rpoC2!3226	TATGTATATCTAAATATGGG	C	CATATCTAAAGTCGGGGCAG	0.004
rpoC2!3227	ATGTATATCTAAATATGGGC	C	ATATCTAAAGTCGGGGCAGG	0.143
rpoC2!3232	TATCTAAATATGGGCCATAT	C	TAAAGTCGGGGCAGGTTCTA	0
rpoC2!3239	ATATGGGCCATATCTAAAGT	C	GGGGCAGGTTCTAATTGTTC	0.931
rpoC2!3244	GGCCATATCTAAAGTCGGGG	C	AGGTTCTAATTGTTCATGTT	0.035
rpoC2!3250	ATCTAAAGTCGGGGCAGGTT	C	TAATTGTTCATGTTGACTCT	0.021
rpoC2!3259	CGGGGCAGGTTCTAATTGTT	C	ATGTTGACTCTTTAGTAATA	0.133
rpoC2!3267	GTTCTAATTGTTCATGTTGA	C	TCTTTAGTAATAAGATCTGC	0.004
rpoC2!3269	TCTAATTGTTCATGTTGACT	C	TTTAGTAATAAGATCTGCAA	0.182
rpoC2!3284	TGACTCTTTAGTAATAAGAT	C	TGCAAAGCCCTATTTGGCTA	0.022
rpoC2!3287	CTCTTTAGTAATAAGATCTG	C	AAAGCCCTATTTGGCTACTC	0.015
rpoC2!3292	TAGTAATAAGATCTGCAAAG	C	CCTATTTGGCTACTCCAGGA	0.035
rpoC2!3293	AGTAATAAGATCTGCAAAGC	C	CTATTTGGCTACTCCAGGAG	0.045
rpoC2!3294	GTAATAAGATCTGCAAAGCC	C	TATTTGGCTACTCCAGGAGC	0.012
rpoC2!3302	ATCTGCAAAGCCCTATTTGG	C	TACTCCAGGAGCAACCGTTC	0.04
rpoC2!3305	TGCAAAGCCCTATTTGGCTA	C	TCCAGGAGCAACCGTTCATG	0.029
rpoC2!3307	CAAAGCCCTATTTGGCTACT	C	CAGGAGCAACCGTTCATGGC	0.031
rpoC2!3308	AAAGCCCTATTTGGCTACTC	C	AGGAGCAACCGTTCATGGCC	0.195
rpoC2!3314	CTATTTGGCTACTCCAGGAG	C	AACCGTTCATGGCCATTATG	0.001
rpoC2!3317	TTTGGCTACTCCAGGAGCAA	C	CGTTCATGGCCATTATGGGG	0.073
rpoC2!3318	TTGGCTACTCCAGGAGCAAC	C	GTTCATGGCCATTATGGGGA	0.002
rpoC2!3322	CTACTCCAGGAGCAACCGTT	C	ATGGCCATTATGGGGAAATC	0.021
rpoC2!3327	CCAGGAGCAACCGTTCATGG	C	CATTATGGGGAAATCCTTTA	0
rpoC2!3328	CAGGAGCAACCGTTCATGGC	C	ATTATGGGGAAATCCTTTAC	0.058
rpoC2!3342	CATGGCCATTATGGGGAAAT	C	CTTTACGAAGGAAATACATT	0.016
rpoC2!3343	ATGGCCATTATGGGGAAATC	C	TTTACGAAGGAAATACATTA	0.02
rpoC2!3348	CATTATGGGGAAATCCTTTA	C	GAAGGAAATACATTAGTTAC	0.006
rpoC2!3359	AATCCTTTACGAAGGAAATA	C	ATTAGTTACATTTATATATG	0
rpoC2!3368	CGAAGGAAATACATTAGTTA	C	ATTTATATATGAAAAATCGA	0.006
rpoC2!3386	TACATTTATATATGAAAAAT	C	GAGATCTGGTGATATAACGC	0.048
rpoC2!3392	TATATATGAAAAATCGAGAT	C	TGGTGATATAACGCAAGGTC	0.285
rpoC2!3404	ATCGAGATCTGGTGATATAA	C	GCAAGGTCTTCCAAAAGTAG	0.494
rpoC2!3406	CGAGATCTGGTGATATAACG	C	AAGGTCTTCCAAAAGTAGAA	0.007
rpoC2!3412	CTGGTGATATAACGCAAGGT	C	TTCCAAAAGTAGAACAGGTG	0.146
rpoC2!3415	GTGATATAACGCAAGGTCTT	C	CAAAAGTAGAACAGGTGTTA	0.083
rpoC2!3416	TGATATAACGCAAGGTCTTC	C	AAAAGTAGAACAGGTGTTAG	0.041
rpoC2!3427	AAGGTCTTCCAAAAGTAGAA	C	AGGTGTTAGAGGTTCGTTCG	0.029
rpoC2!3442	TAGAACAGGTGTTAGAGGTT	C	GTTCGATTGATTCAATATCA	0.986
rpoC2!3446	ACAGGTGTTAGAGGTTCGTT	C	GATTGATTCAATATCAATGA	0.985
rpoC2!3455	AGAGGTTCGTTCGATTGATT	C	AATATCAATGAACTTAGAAA	0.616
rpoC2!3461	TCGTTCGATTGATTCAATAT	C	AATGAACTTAGAAAAACGGG	0.02
rpoC2!3468	ATTGATTCAATATCAATGAA	C	TTAGAAAAACGGGTTGAAGG	0.002
rpoC2!3478	TATCAATGAACTTAGAAAAA	C	GGGTTGAAGGTTGGAGGGGA	0.027
rpoC2!3499	GGGTTGAAGGTTGGAGGGGA	C	GTATAACAAGAATTCTTGGG	0
rpoC2!3506	AGGTTGGAGGGGACGTATAA	C	AAGAATTCTTGGGATTCCTT	0.001
rpoC2!3514	GGGGACGTATAACAAGAATT	C	TTGGGATTCCTTGGGGATTC	0.021
rpoC2!3523	TAACAAGAATTCTTGGGATT	C	CTTGGGGATTCCTGATTGGC	0.494
rpoC2!3524	AACAAGAATTCTTGGGATTC	C	TTGGGGATTCCTGATTGGCG	0.012
rpoC2!3534	CTTGGGATTCCTTGGGGATT	C	CTGATTGGCGCTGAGCTAAC	0.102
rpoC2!3535	TTGGGATTCCTTGGGGATTC	C	TGATTGGCGCTGAGCTAACC	0.381
rpoC2!3543	CCTTGGGGATTCCTGATTGG	C	GCTGAGCTAACCATAGCGCA	0.001
rpoC2!3545	TTGGGGATTCCTGATTGGCG	C	TGAGCTAACCATAGCGCAAA	0.003
rpoC2!3550	GATTCCTGATTGGCGCTGAG	C	TAACCATAGCGCAAAGTCGT	0
rpoC2!3554	CCTGATTGGCGCTGAGCTAA	C	CATAGCGCAAAGTCGTATAT	0.001
rpoC2!3555	CTGATTGGCGCTGAGCTAAC	C	ATAGCGCAAAGTCGTATATC	0
rpoC2!3560	TGGCGCTGAGCTAACCATAG	C	GCAAAGTCGTATATCTTTGG	0.007
rpoC2!3562	GCGCTGAGCTAACCATAGCG	C	AAAGTCGTATATCTTTGGTT	0.004
rpoC2!3568	AGCTAACCATAGCGCAAAGT	C	GTATATCTTTGGTTAATAAG	0.45
rpoC2!3575	CATAGCGCAAAGTCGTATAT	C	TTTGGTTAATAAGATTCAAA	0.031
rpoC2!3592	TATCTTTGGTTAATAAGATT	C	AAAAGGTTTATCGATCCCAG	0.033
rpoC2!3604	ATAAGATTCAAAAGGTTTAT	C	GATCCCAGGGAGTGCAGATA	0.458
rpoC2!3608	GATTCAAAAGGTTTATCGAT	C	CCAGGGAGTGCAGATACATA	0.044
rpoC2!3609	ATTCAAAAGGTTTATCGATC	C	CAGGGAGTGCAGATACATAA	0.127
rpoC2!3610	TTCAAAAGGTTTATCGATCC	C	AGGGAGTGCAGATACATAAT	0.77
rpoC2!3619	TTTATCGATCCCAGGGAGTG	C	AGATACATAATAGGCATATA	0.001
rpoC2!3625	GATCCCAGGGAGTGCAGATA	C	ATAATAGGCATATAGAAATT	0.008
rpoC2!3634	GAGTGCAGATACATAATAGG	C	ATATAGAAATTATTGTACGC	0.041
rpoC2!3652	GGCATATAGAAATTATTGTA	C	GCCAAATAACATCAAAAGTG	0.07
rpoC2!3654	CATATAGAAATTATTGTACG	C	CAAATAACATCAAAAGTGTT	0.138
rpoC2!3655	ATATAGAAATTATTGTACGC	C	AAATAACATCAAAAGTGTTG	0.125
rpoC2!3662	AATTATTGTACGCCAAATAA	C	ATCAAAAGTGTTGGTTTCAG	0.538
rpoC2!3665	TATTGTACGCCAAATAACAT	C	AAAAGTGTTGGTTTCAGAAG	0.935
rpoC2!3680	AACATCAAAAGTGTTGGTTT	C	AGAAGATGGAATGTCTAATG	0.713
rpoC2!3695	GGTTTCAGAAGATGGAATGT	C	TAATGTTTTTTCACCTGGCG	0.854
rpoC2!3707	TGGAATGTCTAATGTTTTTT	C	ACCTGGCGAATTAATTGGAT	0.581
rpoC2!3709	GAATGTCTAATGTTTTTTCA	C	CTGGCGAATTAATTGGATTG	0.005
rpoC2!3710	AATGTCTAATGTTTTTTCAC	C	TGGCGAATTAATTGGATTGT	0.181
rpoC2!3714	TCTAATGTTTTTTCACCTGG	C	GAATTAATTGGATTGTTGCG	0.057
rpoC2!3733	GCGAATTAATTGGATTGTTG	C	GGGCGGAACGAACGGGGCGC	0.047
rpoC2!3737	ATTAATTGGATTGTTGCGGG	C	GGAACGAACGGGGCGCGCTT	0.001
rpoC2!3742	TTGGATTGTTGCGGGCGGAA	C	GAACGGGGCGCGCTTTGGAA	0.006
rpoC2!3746	ATTGTTGCGGGCGGAACGAA	C	GGGGCGCGCTTTGGAAGAAG	0
rpoC2!3751	TGCGGGCGGAACGAACGGGG	C	GCGCTTTGGAAGAAGCGCTC	0.003
rpoC2!3753	CGGGCGGAACGAACGGGGCG	C	GCTTTGGAAGAAGCGCTCTG	0.038
rpoC2!3755	GGCGGAACGAACGGGGCGCG	C	TTTGGAAGAAGCGCTCTGTT	0
rpoC2!3767	GGGGCGCGCTTTGGAAGAAG	C	GCTCTGTTACCGAGCCGCCT	0.013
rpoC2!3769	GGCGCGCTTTGGAAGAAGCG	C	TCTGTTACCGAGCCGCCTTA	0.11
rpoC2!3771	CGCGCTTTGGAAGAAGCGCT	C	TGTTACCGAGCCGCCTTATT	0.001
[truncated: 11,426 more rows]
