# Supplementary material for: The first complete chloroplast genome of Thalictrum fargesii: insights into phylogeny and species identification
Source: Front Plant Sci. 2024 Apr 29;15:1356912. doi: 10.3389/fpls.2024.1356912 (PMC11092384; doi:10.3389/fpls.2024.1356912)
Supplement: Supplementary file 10 [file Table_8.xlsx]

## Sheet: dn - ds
Supplementary Table 8. The values of dn/ds among the PCGs in T. fargesii
Gene	ds	dn	dn/ds
accD	0.02	0	0
atpA	0.01	0	0
atpB	0.01	0	0
atpE	0.02	0.01	0.5
atpF	0.01	0.01	1
atpH	0.02	0	0
atpI	0.01	0	0
ccsA	0.02	0.01	0.5
cemA	0.02	0	0
clpP	0.02	0	0
matK	0.01	0.01	1
ndhA	0.01	0	0
ndhB	0	0	#DIV/0!
ndhC	0.01	0	0
ndhD	0.03	0	0
ndhE	0.02	0	0
ndhG	0.02	0.01	0.5
ndhH	0.02	0	0
ndhI	0.02	0	0
ndhJ	0	0	#DIV/0!
ndhK	0	0	#DIV/0!
petA	0.02	0	0
petB	0.02	0	0
petD	0.01	0	0
petG	0.01	0.01	1
petL	0.01	0	0
petN	0.01	0	0
psaA	0.01	0	0
psaB	0.01	0	0
psaC	0.03	0	0
psaI	0	0.01	#DIV/0!
psaJ	0.03	0	0
psbA	0.01	0	0
psbB	0.01	0	0
psbC	0.01	0	0
psbD	0.01	0	0
psbE	0	0	#DIV/0!
psbF	0.01	0	0
psbH	0	0	#DIV/0!
psbI	0.01	0	0
psbJ	0.01	0	0
psbK	0	0	#DIV/0!
psbL	0.03	0	0
psbM	0.01	0	0
psbT	0	0	#DIV/0!
psbZ	0.02	0	0
rbcL	0.01	0	0
rpl2	0	0	#DIV/0!
rpl14	0.01	0	0
rpl16	0	0	#DIV/0!
rpl20	0.02	0.01	0.5
rpl22	0.01	0.01	1
rpl23	0	0	#DIV/0!
rpl33	0.01	0	0
rpl36	0.01	0	0
proA	0.02	0	0
proB	0.01	0	0
rpoC1	0.01	0	0
rpoC2	0.01	0	0
rps2	0.01	0.01	1
rps3	0.02	0	0
rps4	0.01	0	0
rps7	0	0	#DIV/0!
rps8	0	0	#DIV/0!
rps11	0.01	0	0
rps12	0	0	#DIV/0!
rps14	0	0	#DIV/0!
rps16	0.01	0	0
rps18	0	0	#DIV/0!
rps19	0.01	0	0
ycf1	0.02	0.02	1
ycf2	0	0	#DIV/0!
ndhF	0.03	0.01	0.333333
pafI	0.01	0.01	1
pafII	0	0	#DIV/0!
pbf1	0	0	#DIV/0!
