# Supplementary material for: The first complete chloroplast genome of Thalictrum fargesii: insights into phylogeny and species identification
Source: Front Plant Sci. 2024 Apr 29;15:1356912. doi: 10.3389/fpls.2024.1356912 (PMC11092384; doi:10.3389/fpls.2024.1356912)
Supplement: Supplementary file 11 [file Table_9.xlsx]

## Sheet: PCG list
Supplementary Table 9. PCG list in cp genome of T. fargesii and comparison with other species in Thalictrum.*
SL	PCG list	T. fargesii	T. baicalense	T. cirrhosum	T. coreanum	T. foliolosum	T. petaloideum	T. tenue	T. thalictroides	T. viscosum
1	rps12	Y	Y	Y	Y	Y	Y	Y	Y	Y
2	psbA	Y	Y	Y	Y	Y	Y	Y	Y	Y
3	matK	Y	Y	Y	Y	Y	Y	Y	Y	Y
4	rps16	Y	Y	Y	Y	Y	Y	Y	Y	Y
5	psbK	Y	Y	Y	Y	Y	Y	Y	Y	Y
6	psbI	Y	Y	Y	Y	Y	Y	Y	Y	Y
7	atpA	Y	Y	Y	Y	Y	Y	Y	Y	Y
8	atpF	Y	Y	Y	Y	Y	Y	Y	Y	Y
9	atpH	Y	Y	Y	Y	Y	Y	Y	Y	Y
10	atpI	Y	Y	Y	Y	Y	Y	Y	Y	Y
11	rps2	Y	Y	Y	Y	Y	Y	Y	Y	Y
12	rpoC2	Y	Y	Y	Y	Y	Y	Y	Y	Y
13	rpoC1	Y	Y	Y	Y	Y	Y	Y	Y	Y
14	rpoB	Y	Y	Y	Y	Y	Y	Y	Y	Y
15	petN	Y	Y	Y	Y	Y	Y	Y	Y	Y
16	psbM	Y	Y	Y	Y	Y	Y	Y	Y	Y
17	psbD	Y	Y	Y	Y	Y	Y	Y	Y	Y
18	psbC	Y	Y	Y	Y	Y	Y	Y	Y	Y
19	psbZ	Y	Y	Y	Y	Y	Y	Y	Y	Y
20	rps14	Y	Y	Y	Y	Y	Y	Y	Y	Y
21	psaB	Y	Y	Y	Y	Y	Y	Y	Y	Y
22	psaA	Y	Y	Y	Y	Y	Y	Y	Y	Y
23	pafI	Y	N	Y	N	N	N	N	N	N
24	rps4	Y	Y	Y	Y	Y	Y	Y	Y	Y
25	ndhJ	Y	Y	Y	Y	Y	Y	Y	Y	Y
26	ndhK	Y	Y	Y	Y	Y	Y	Y	Y	Y
27	ndhC	Y	Y	Y	Y	Y	Y	Y	Y	Y
28	atpE	Y	Y	Y	Y	Y	Y	Y	Y	Y
29	atpB	Y	Y	Y	Y	Y	Y	Y	Y	Y
30	rbcL	Y	Y	Y	Y	Y	Y	Y	Y	Y
31	accD	Y	Y	Y	Y	Y	Y	Y	Y	Y
32	psaI	Y	Y	Y	Y	Y	Y	Y	Y	Y
33	pafII	Y	N	Y	N	N	N	N	N	N
34	cemA	Y	Y	Y	Y	Y	Y	Y	Y	Y
35	petA	Y	Y	Y	Y	Y	Y	Y	Y	Y
36	psbJ	Y	Y	Y	Y	Y	Y	Y	Y	Y
37	psbL	Y	Y	Y	Y	Y	Y	Y	Y	Y
38	psbF	Y	Y	Y	Y	Y	Y	Y	Y	Y
39	psbE	Y	Y	Y	Y	Y	Y	Y	Y	Y
40	petL	Y	Y	Y	Y	Y	Y	Y	Y	Y
41	petG	Y	Y	Y	Y	Y	Y	Y	Y	Y
42	psaJ	Y	Y	Y	Y	Y	Y	Y	Y	Y
43	rpl33	Y	Y	Y	Y	Y	Y	Y	Y	Y
44	rps18	Y	Y	Y	Y	Y	Y	Y	Y	Y
45	rpl20	Y	Y	Y	Y	Y	Y	Y	Y	Y
46	rps12	Y	Y	Y	Y	Y	Y	Y	Y	Y
47	clpP1	Y	Y	Y	Y	Y	Y	Y	Y	Y
48	psbB	Y	Y	Y	Y	Y	Y	Y	Y	Y
49	psbT	Y	Y	Y	Y	Y	Y	Y	Y	Y
50	pbf1	Y	N	Y	N	N	N	N	N	N
51	psbH	Y	Y	Y	Y	Y	Y	Y	Y	Y
52	petB	Y	Y	Y	Y	Y	Y	Y	Y	Y
53	petD	Y	Y	Y	Y	Y	Y	Y	Y	Y
54	rpoA	Y	Y	Y	Y	Y	Y	Y	Y	Y
55	rps11	Y	Y	Y	Y	Y	Y	Y	Y	Y
56	rpl36	Y	Y	Y	Y	Y	Y	Y	Y	y
57	rps8	Y	Y	Y	Y	Y	Y	Y	Y	Y
58	rpl14	Y	Y	Y	Y	Y	Y	Y	Y	Y
59	rpl16	Y	Y	Y	Y	Y	Y	Y	Y	Y
60	rps3	Y	Y	Y	Y	Y	Y	Y	Y	Y
61	rpl22	Y	Y	Y	Y	Y	Y	Y	Y	Y
62	rps19	Y	Y	Y	Y	Y	Y	Y	Y	Y
63	rpl2	Y	Y	Y	Y	Y	Y	Y	Y	Y
64	rpl23	Y	Y	Y	Y	Y	Y	Y	Y	Y
65	ycf2	Y	Y	Y	Y	Y	Y	Y	Y	Y
66	ndhB	Y	Y	Y	Y	Y	Y	Y	Y	Y
67	rps7	Y	Y	Y	Y	Y	Y	Y	Y	Y
68	ndhF	Y	Y	Y	Y	N	Y	Y	Y	Y
69	ccsA	Y	Y	Y	Y	Y	Y	Y	Y	Y
70	ndhD	Y	Y	Y	Y	Y	Y	Y	Y	Y
71	psaC	Y	Y	Y	Y	Y	Y	Y	Y	Y
72	ndhE	Y	Y	Y	Y	Y	Y	Y	Y	Y
73	ndhG	Y	Y	Y	Y	Y	Y	Y	Y	Y
74	ndhI	Y	Y	Y	Y	Y	Y	Y	Y	Y
75	ndhA	Y	Y	Y	Y	Y	Y	Y	Y	Y
76	ndhH	Y	Y	Y	Y	Y	Y	Y	Y	Y
77	rps15	Y	Y	Y	Y	Y	Y	Y	Y	Y
78	ycf1	Y	Y	Y	Y	Y	Y	Y	Y	Y
79	rps7	Y	Y	Y	Y	Y	Y	Y	Y	Y
80	ndhB	Y	Y	Y	Y	Y	Y	Y	Y	Y
81	ycf2	Y	Y	Y	Y	Y	Y	Y	Y	Y
82	rpl23	Y	Y	Y	Y	Y	Y	Y	Y	Y
83	rpl2	Y	Y	Y	Y	Y	Y	Y	Y	y
84	psbN	N	Y	N	Y	Y	Y	Y	Y	Y
85	ycf3	N	Y	N	Y	Y	Y	Y	Y	Y
86	ycf4	N	Y	N	Y	Y	Y	Y	Y	Y
87	infA	Y	Y	N	N	N	Y	Y	N	Y
88	ycf15	N	N	Y	N	N	N	N	Y	Y
*Y, denotes presence of the gene; N, denotes absence of the gene
